# Supplementary material for: Crystal structure of 1,1,2,2-tetra­methyl-1,2-bis­(2,3,4,5-tetra­methyl­cyclo­penta-2,4-dien-1-yl)disilane
Source: Acta Crystallogr E Crystallogr Commun. 2015 Oct 28;71(Pt 11):o888. doi: 10.1107/S2056989015019891 (PMC4644997; doi:10.1107/S2056989015019891)
Supplement: Supplementary file 1 [file e-71-0o888-sup1.cif]

##############################################################################
#                                                                            #
# This CIF contains the data in a paper accepted for publication in          #
# Acta Crystallographica Section E. It conforms to the requirements of       #
# Notes for Authors for Acta Crystallographica Section E, and has been       #
# peer reviewed under the auspices of the IUCr Commission on Journals.       #
#                                                                            #
# Full details of the Crystallographic Information File format               #
# are given in the paper "The Crystallographic Information File (CIF):       #
# a New Standard Archive File for Crystallography" by S. R. Hall, F. H.      #
# Allen and I. D. Brown [Acta Cryst. (1991), A47, 655-685].                  #
#                                                                            #
# The current version of the core CIF dictionary is obtainable from          #
# ftp://ftp.iucr.org/pub/cif_core.dic.                                       #
#                                                                            #
# Software is freely available for graphical display of the structure(s)     #
# in this CIF. For information consult the CIF software page                 #
# http://www.iucr.org/resources/cif/software.                                #
#                                                                            #
# This file may be used for bona fide research purposes within the           #
# scientific community so long as proper attribution is given to the journal # 
# article from which it was obtained.                                        #
#                                                                            #
##############################################################################
data_I
_audit_creation_method     SHELXL-97
_chemical_name_systematic
;
1,1,2,2-Tetramethyl-1,2-bis(2,3,4,5-tetramethylcyclopenta-2,4-dien-1-yl)disilane
;
_chemical_name_common     ?
_chemical_formula_moiety     'C22 H38 Si2'
_chemical_formula_sum     'C22 H38 Si2'
_chemical_formula_iupac     'C22 H38 Si2'
_chemical_formula_weight     358.70
_chemical_melting_point     ?
_space_group_crystal_system     monoclinic
_space_group_name_H-M_alt     'P 21/n'
_space_group_name_Hall     '-P 2yn'
loop_
    _symmetry_equiv_pos_as_xyz
    'x, y, z'
    '-x+1/2, y+1/2, -z+1/2'
    '-x, -y, -z'
    'x-1/2, -y-1/2, z-1/2'
_cell_length_a     8.7790(2)
_cell_length_b     15.3039(4)
_cell_length_c     16.4355(4)
_cell_angle_alpha     90.00
_cell_angle_beta     93.6780(10)
_cell_angle_gamma     90.00
_cell_volume     2203.61(9)
_cell_formula_units_Z     4
_cell_measurement_reflns_used     9858
_cell_measurement_theta_min     2.48
_cell_measurement_theta_max     28.57
_cell_measurement_temperature     150(2)
_exptl_crystal_description     prism
_exptl_crystal_colour     colourless
_exptl_crystal_size_max     0.55
_exptl_crystal_size_mid     0.41
_exptl_crystal_size_min     0.29
_exptl_crystal_density_diffrn     1.081
_exptl_crystal_density_meas     ?
_exptl_crystal_density_method     'not measured'
_exptl_crystal_F_000     792
_exptl_absorpt_coefficient_mu     0.163
_exptl_absorpt_correction_type     multi-scan
_exptl_absorpt_process_details
;
(SADABS; Bruker, 2008)
;
_exptl_absorpt_correction_T_min     0.92
_exptl_absorpt_correction_T_max     0.95
_exptl_special_details     ?
_diffrn_ambient_temperature     150(2)
_diffrn_radiation_type     MoK\a
_diffrn_radiation_wavelength     0.71073
_diffrn_radiation_source     'fine-focus sealed tube'
_diffrn_radiation_monochromator     'curved graphite'
_diffrn_measurement_device_type     'Bruker APEXII CCD'
_diffrn_measurement_method     '\f and \w scans'
_diffrn_detector_area_resol_mean     8.3333
_diffrn_reflns_number     46817
_diffrn_reflns_av_R_equivalents     0.0348
_diffrn_reflns_av_sigmaI/netI     0.0174
_diffrn_reflns_theta_min     1.82
_diffrn_reflns_theta_max     27.99
_diffrn_reflns_theta_full     27.99
_diffrn_measured_fraction_theta_max     1.000
_diffrn_measured_fraction_theta_full     1.000
_diffrn_reflns_limit_h_min     -11
_diffrn_reflns_limit_h_max     11
_diffrn_reflns_limit_k_min     -20
_diffrn_reflns_limit_k_max     19
_diffrn_reflns_limit_l_min     -21
_diffrn_reflns_limit_l_max     21
_diffrn_standards_number     ?
_diffrn_standards_interval_count     ?
_diffrn_standards_interval_time     ?
_diffrn_standards_decay_%     ?
_refine_special_details
;
Refinement of <i>F</i>^2^ against ALL reflections. The weighted <i>R</i>-factor
<i>wR</i> and goodness of fit <i>S</i> are based on <i>F</i>^2^, conventional
<i>R</i>-factors <i>R</i> are based on <i>F</i>, with <i>F</i> set to zero for
negative <i>F</i>^2^. The threshold expression of <i>F</i>^2^ >
\s(<i>F</i>^2^) is used only for calculating <i>R</i>-factors(gt) <i>etc</i>.
and is not relevant to the choice of reflections for refinement.
<i>R</i>-factors based on <i>F</i>^2^ are statistically about twice as large
as those based on <i>F</i>, and <i>R</i>- factors based on ALL data will be
even larger.
;
_reflns_number_total     5318
_reflns_number_gt     4636
_reflns_threshold_expression     I>2\s(I)
_refine_ls_structure_factor_coef     Fsqd
_refine_ls_matrix_type     full
_refine_ls_R_factor_all     0.0403
_refine_ls_R_factor_gt     0.0336
_refine_ls_wR_factor_gt     0.0905
_refine_ls_wR_factor_ref     0.0967
_refine_ls_goodness_of_fit_ref     1.060
_refine_ls_restrained_S_all     1.060
_refine_ls_number_reflns     5318
_refine_ls_number_parameters     229
_refine_ls_number_restraints     0
_refine_ls_hydrogen_treatment     constr
_refine_ls_weighting_scheme     calc
_refine_ls_weighting_details
         'calc w=1/[\s^2^(Fo^2^)+(0.0470P)^2^+0.8183P] where P=(Fo^2^+2Fc^2^)/3'
_atom_sites_solution_hydrogens     geom
_atom_sites_solution_primary     direct
_atom_sites_solution_secondary     difmap
_refine_ls_shift/su_max     0.001
_refine_ls_shift/su_mean     0.000
_refine_diff_density_max     0.322
_refine_diff_density_min     -0.230
_refine_ls_extinction_method     none
_refine_ls_extinction_coef     ?
loop_
    _atom_type_symbol
    _atom_type_description
    _atom_type_scat_dispersion_real
    _atom_type_scat_dispersion_imag
    _atom_type_scat_source
    'C' 'C' 0.0033 0.0016
                         'International Tables Vol C Tables 4.2.6.8 and 6.1.1.4'
    'H' 'H' 0.0000 0.0000
                         'International Tables Vol C Tables 4.2.6.8 and 6.1.1.4'
    'Si' 'Si' 0.0817 0.0704
                         'International Tables Vol C Tables 4.2.6.8 and 6.1.1.4'
_computing_data_collection
;
APEX2 (Bruker, 2011)
;
_computing_cell_refinement
;
SAINT (Bruker, 2009)
;
_computing_data_reduction
;
SAINT (Bruker, 2009)
;
_computing_structure_solution
;
SHELXS97 (Sheldrick, 2008)
;
_computing_structure_refinement
;
SHELXL97 (Sheldrick, 2008)
;
_computing_molecular_graphics
;
XP in SHELXTL (Sheldrick, 2008)
;
_computing_publication_material
;
SHELXL97 (Sheldrick, 2008)
;
loop_
    _atom_site_type_symbol
    _atom_site_label
    _atom_site_fract_x
    _atom_site_fract_y
    _atom_site_fract_z
    _atom_site_U_iso_or_equiv
    _atom_site_adp_type
    _atom_site_calc_flag
    _atom_site_refinement_flags
    _atom_site_occupancy
    _atom_site_symmetry_multiplicity
    _atom_site_disorder_assembly
    _atom_site_disorder_group
    C C1 0.85658(13) 0.71127(8) 0.10459(7) 0.0212(2) Uani d . 1 1 . .
    H H1 0.8437 0.6501 0.1244 0.025 Uiso calc R 1 1 . .
    C C2 1.01814(13) 0.72631(8) 0.08367(8) 0.0227(2) Uani d . 1 1 . .
    C C3 1.01837(14) 0.75224(8) 0.00516(8) 0.0243(2) Uani d . 1 1 . .
    C C4 0.86221(14) 0.75132(8) -0.03149(7) 0.0234(2) Uani d . 1 1 . .
    C C5 0.76715(14) 0.72439(8) 0.02488(7) 0.0228(2) Uani d . 1 1 . .
    C C6 1.15522(16) 0.71322(10) 0.14202(9) 0.0349(3) Uani d . 1 1 . .
    H H6A 1.2403 0.6908 0.1123 0.052 Uiso calc R 1 1 . .
    H H6B 1.1304 0.6712 0.1842 0.052 Uiso calc R 1 1 . .
    H H6C 1.1843 0.7691 0.1676 0.052 Uiso calc R 1 1 . .
    C C7 1.15333(17) 0.77834(11) -0.04066(10) 0.0374(3) Uani d . 1 1 . .
    H H7A 1.2463 0.7744 -0.0045 0.056 Uiso calc R 1 1 . .
    H H7B 1.1400 0.8385 -0.0601 0.056 Uiso calc R 1 1 . .
    H H7C 1.1620 0.7392 -0.0873 0.056 Uiso calc R 1 1 . .
    C C8 0.81945(17) 0.77582(10) -0.11828(8) 0.0332(3) Uani d . 1 1 . .
    H H8A 0.8533 0.7299 -0.1546 0.050 Uiso calc R 1 1 . .
    H H8B 0.8687 0.8312 -0.1311 0.050 Uiso calc R 1 1 . .
    H H8C 0.7084 0.7823 -0.1259 0.050 Uiso calc R 1 1 . .
    C C9 0.59858(16) 0.70960(11) 0.01139(9) 0.0359(3) Uani d . 1 1 . .
    H H9A 0.5448 0.7653 0.0159 0.054 Uiso calc R 1 1 . .
    H H9B 0.5648 0.6688 0.0525 0.054 Uiso calc R 1 1 . .
    H H9C 0.5760 0.6850 -0.0431 0.054 Uiso calc R 1 1 . .
    C C10 0.59182(15) 0.77168(9) 0.20801(9) 0.0298(3) Uani d . 1 1 . .
    H H10A 0.5796 0.7097 0.2212 0.045 Uiso calc R 1 1 . .
    H H10B 0.5237 0.7867 0.1605 0.045 Uiso calc R 1 1 . .
    H H10C 0.5661 0.8075 0.2546 0.045 Uiso calc R 1 1 . .
    C C11 0.91263(16) 0.77522(9) 0.28252(8) 0.0283(3) Uani d . 1 1 . .
    H H11A 0.8710 0.8103 0.3258 0.042 Uiso calc R 1 1 . .
    H H11B 1.0184 0.7928 0.2756 0.042 Uiso calc R 1 1 . .
    H H11C 0.9099 0.7132 0.2973 0.042 Uiso calc R 1 1 . .
    C C12 0.69980(16) 0.95635(9) 0.04136(7) 0.0275(3) Uani d . 1 1 . .
    H H12A 0.6950 1.0192 0.0299 0.041 Uiso calc R 1 1 . .
    H H12B 0.5966 0.9340 0.0475 0.041 Uiso calc R 1 1 . .
    H H12C 0.7448 0.9260 -0.0038 0.041 Uiso calc R 1 1 . .
    C C13 1.02293(15) 0.96094(9) 0.11437(8) 0.0281(3) Uani d . 1 1 . .
    H H13A 1.0465 0.9302 0.0644 0.042 Uiso calc R 1 1 . .
    H H13B 1.0925 0.9412 0.1597 0.042 Uiso calc R 1 1 . .
    H H13C 1.0353 1.0240 0.1066 0.042 Uiso calc R 1 1 . .
    C C14 0.76149(13) 1.01788(8) 0.21979(7) 0.0205(2) Uani d . 1 1 . .
    H H14 0.7769 1.0788 0.1999 0.025 Uiso calc R 1 1 . .
    C C15 0.59856(13) 1.00765(8) 0.24095(7) 0.0223(2) Uani d . 1 1 . .
    C C16 0.59561(14) 0.98747(8) 0.32073(8) 0.0236(2) Uani d . 1 1 . .
    C C17 0.75209(14) 0.98656(8) 0.35759(7) 0.0228(2) Uani d . 1 1 . .
    C C18 0.84985(13) 1.00645(8) 0.30048(7) 0.0222(2) Uani d . 1 1 . .
    C C19 0.46292(15) 1.01960(10) 0.18157(9) 0.0334(3) Uani d . 1 1 . .
    H H19A 0.4372 0.9637 0.1550 0.050 Uiso calc R 1 1 . .
    H H19B 0.4872 1.0627 0.1403 0.050 Uiso calc R 1 1 . .
    H H19C 0.3758 1.0402 0.2107 0.050 Uiso calc R 1 1 . .
    C C20 0.45939(16) 0.97111(10) 0.36880(10) 0.0367(3) Uani d . 1 1 . .
    H H20A 0.4494 1.0185 0.4082 0.055 Uiso calc R 1 1 . .
    H H20B 0.4722 0.9155 0.3979 0.055 Uiso calc R 1 1 . .
    H H20C 0.3674 0.9686 0.3318 0.055 Uiso calc R 1 1 . .
    C C21 0.78832(18) 0.96916(10) 0.44647(8) 0.0346(3) Uani d . 1 1 . .
    H H21A 0.8990 0.9635 0.4570 0.052 Uiso calc R 1 1 . .
    H H21B 0.7385 0.9149 0.4620 0.052 Uiso calc R 1 1 . .
    H H21C 0.7511 1.0177 0.4786 0.052 Uiso calc R 1 1 . .
    C C22 1.01980(15) 1.01596(10) 0.31332(9) 0.0324(3) Uani d . 1 1 . .
    H H22A 1.0463 1.0338 0.3697 0.049 Uiso calc R 1 1 . .
    H H22B 1.0554 1.0604 0.2760 0.049 Uiso calc R 1 1 . .
    H H22C 1.0687 0.9599 0.3026 0.049 Uiso calc R 1 1 . .
    Si Si1 0.79503(4) 0.79312(2) 0.184414(19) 0.01845(9) Uani d . 1 1 . .
    Si Si2 0.82065(4) 0.93696(2) 0.138159(18) 0.01799(9) Uani d . 1 1 . .
loop_
    _atom_site_aniso_label
    _atom_site_aniso_U_11
    _atom_site_aniso_U_22
    _atom_site_aniso_U_33
    _atom_site_aniso_U_12
    _atom_site_aniso_U_13
    _atom_site_aniso_U_23
    C1 0.0224(6) 0.0182(5) 0.0231(6) -0.0005(4) 0.0010(4) 0.0000(4)
    C2 0.0193(6) 0.0207(5) 0.0281(6) 0.0035(4) 0.0009(5) -0.0026(5)
    C3 0.0220(6) 0.0228(6) 0.0287(6) 0.0019(4) 0.0058(5) -0.0031(5)
    C4 0.0253(6) 0.0226(6) 0.0223(6) 0.0024(5) 0.0009(5) -0.0038(5)
    C5 0.0219(6) 0.0223(6) 0.0239(6) -0.0014(4) -0.0015(4) -0.0046(5)
    C6 0.0237(6) 0.0428(8) 0.0373(7) 0.0086(6) -0.0046(5) -0.0002(6)
    C7 0.0292(7) 0.0442(8) 0.0402(8) 0.0019(6) 0.0139(6) 0.0004(6)
    C8 0.0373(7) 0.0390(8) 0.0231(6) 0.0037(6) 0.0014(5) -0.0008(5)
    C9 0.0250(7) 0.0465(8) 0.0354(7) -0.0099(6) -0.0042(5) -0.0049(6)
    C10 0.0259(6) 0.0287(7) 0.0359(7) -0.0050(5) 0.0114(5) -0.0005(5)
    C11 0.0353(7) 0.0288(6) 0.0204(6) 0.0030(5) -0.0022(5) 0.0033(5)
    C12 0.0346(7) 0.0277(6) 0.0200(6) 0.0040(5) -0.0011(5) 0.0023(5)
    C13 0.0264(6) 0.0264(6) 0.0328(7) -0.0051(5) 0.0113(5) -0.0022(5)
    C14 0.0195(5) 0.0203(5) 0.0215(5) 0.0016(4) 0.0004(4) -0.0023(4)
    C15 0.0176(5) 0.0216(6) 0.0273(6) 0.0035(4) -0.0006(4) -0.0049(5)
    C16 0.0217(6) 0.0203(5) 0.0290(6) 0.0012(4) 0.0040(5) -0.0033(5)
    C17 0.0260(6) 0.0199(5) 0.0222(6) 0.0033(4) -0.0003(5) -0.0028(4)
    C18 0.0201(6) 0.0215(5) 0.0244(6) 0.0021(4) -0.0024(4) -0.0060(5)
    C19 0.0222(6) 0.0429(8) 0.0342(7) 0.0080(6) -0.0059(5) -0.0073(6)
    C20 0.0292(7) 0.0395(8) 0.0427(8) -0.0005(6) 0.0126(6) 0.0018(6)
    C21 0.0422(8) 0.0362(7) 0.0249(6) 0.0042(6) -0.0009(6) 0.0012(6)
    C22 0.0205(6) 0.0409(8) 0.0351(7) 0.0000(5) -0.0042(5) -0.0099(6)
    Si1 0.01894(16) 0.01846(16) 0.01803(16) -0.00115(11) 0.00177(11) 0.00206(11)
    Si2 0.01903(16) 0.01773(16) 0.01736(15) -0.00037(11) 0.00222(11) 0.00092(11)
_geom_special_details
;
All e.s.d.'s (except the e.s.d. in the dihedral angle between two l.s. planes)
are estimated using the full covariance matrix. The cell e.s.d.'s are taken
into account individually in the estimation of e.s.d.'s in distances, angles
and torsion angles; correlations between e.s.d.'s in cell parameters are only
used when they are defined by crystal symmetry. An approximate (isotropic)
treatment of cell e.s.d.'s is used for estimating e.s.d.'s involving l.s.
planes.
;
loop_
    _geom_bond_atom_site_label_1
    _geom_bond_atom_site_label_2
    _geom_bond_site_symmetry_2
    _geom_bond_distance
    _geom_bond_publ_flag
    C1 C5 . 1.4969(16) ?
    C1 C2 . 1.4985(16) ?
    C1 Si1 . 1.9166(12) ?
    C1 H1 . 1.0000 ?
    C2 C3 . 1.3501(18) ?
    C2 C6 . 1.5033(17) ?
    C3 C4 . 1.4617(17) ?
    C3 C7 . 1.4984(18) ?
    C4 C5 . 1.3505(17) ?
    C4 C8 . 1.4993(17) ?
    C5 C9 . 1.4994(17) ?
    C6 H6A . 0.9800 ?
    C6 H6B . 0.9800 ?
    C6 H6C . 0.9800 ?
    C7 H7A . 0.9800 ?
    C7 H7B . 0.9800 ?
    C7 H7C . 0.9800 ?
    C8 H8A . 0.9800 ?
    C8 H8B . 0.9800 ?
    C8 H8C . 0.9800 ?
    C9 H9A . 0.9800 ?
    C9 H9B . 0.9800 ?
    C9 H9C . 0.9800 ?
    C10 Si1 . 1.8787(13) ?
    C10 H10A . 0.9800 ?
    C10 H10B . 0.9800 ?
    C10 H10C . 0.9800 ?
    C11 Si1 . 1.8780(13) ?
    C11 H11A . 0.9800 ?
    C11 H11B . 0.9800 ?
    C11 H11C . 0.9800 ?
    C12 Si2 . 1.8783(13) ?
    C12 H12A . 0.9800 ?
    C12 H12B . 0.9800 ?
    C12 H12C . 0.9800 ?
    C13 Si2 . 1.8789(13) ?
    C13 H13A . 0.9800 ?
    C13 H13B . 0.9800 ?
    C13 H13C . 0.9800 ?
    C14 C15 . 1.5017(16) ?
    C14 C18 . 1.5031(16) ?
    C14 Si2 . 1.9216(12) ?
    C14 H14 . 1.0000 ?
    C15 C16 . 1.3490(17) ?
    C15 C19 . 1.5016(17) ?
    C16 C17 . 1.4655(17) ?
    C16 C20 . 1.4961(17) ?
    C17 C18 . 1.3467(17) ?
    C17 C21 . 1.4989(17) ?
    C18 C22 . 1.5004(17) ?
    C19 H19A . 0.9800 ?
    C19 H19B . 0.9800 ?
    C19 H19C . 0.9800 ?
    C20 H20A . 0.9800 ?
    C20 H20B . 0.9800 ?
    C20 H20C . 0.9800 ?
    C21 H21A . 0.9800 ?
    C21 H21B . 0.9800 ?
    C21 H21C . 0.9800 ?
    C22 H22A . 0.9800 ?
    C22 H22B . 0.9800 ?
    C22 H22C . 0.9800 ?
    Si1 Si2 . 2.3444(4) ?
loop_
    _geom_angle_atom_site_label_1
    _geom_angle_atom_site_label_2
    _geom_angle_atom_site_label_3
    _geom_angle_site_symmetry_1
    _geom_angle_site_symmetry_3
    _geom_angle
    _geom_angle_publ_flag
    C5 C1 C2 . . 103.28(10) ?
    C5 C1 Si1 . . 110.87(8) ?
    C2 C1 Si1 . . 111.67(8) ?
    C5 C1 H1 . . 110.3 ?
    C2 C1 H1 . . 110.3 ?
    Si1 C1 H1 . . 110.3 ?
    C3 C2 C1 . . 108.89(11) ?
    C3 C2 C6 . . 126.77(12) ?
    C1 C2 C6 . . 124.33(11) ?
    C2 C3 C4 . . 109.40(11) ?
    C2 C3 C7 . . 127.48(12) ?
    C4 C3 C7 . . 123.12(12) ?
    C5 C4 C3 . . 108.95(11) ?
    C5 C4 C8 . . 126.95(12) ?
    C3 C4 C8 . . 124.10(12) ?
    C4 C5 C1 . . 109.19(11) ?
    C4 C5 C9 . . 126.30(12) ?
    C1 C5 C9 . . 124.51(11) ?
    C2 C6 H6A . . 109.5 ?
    C2 C6 H6B . . 109.5 ?
    H6A C6 H6B . . 109.5 ?
    C2 C6 H6C . . 109.5 ?
    H6A C6 H6C . . 109.5 ?
    H6B C6 H6C . . 109.5 ?
    C3 C7 H7A . . 109.5 ?
    C3 C7 H7B . . 109.5 ?
    H7A C7 H7B . . 109.5 ?
    C3 C7 H7C . . 109.5 ?
    H7A C7 H7C . . 109.5 ?
    H7B C7 H7C . . 109.5 ?
    C4 C8 H8A . . 109.5 ?
    C4 C8 H8B . . 109.5 ?
    H8A C8 H8B . . 109.5 ?
    C4 C8 H8C . . 109.5 ?
    H8A C8 H8C . . 109.5 ?
    H8B C8 H8C . . 109.5 ?
    C5 C9 H9A . . 109.5 ?
    C5 C9 H9B . . 109.5 ?
    H9A C9 H9B . . 109.5 ?
    C5 C9 H9C . . 109.5 ?
    H9A C9 H9C . . 109.5 ?
    H9B C9 H9C . . 109.5 ?
    Si1 C10 H10A . . 109.5 ?
    Si1 C10 H10B . . 109.5 ?
    H10A C10 H10B . . 109.5 ?
    Si1 C10 H10C . . 109.5 ?
    H10A C10 H10C . . 109.5 ?
    H10B C10 H10C . . 109.5 ?
    Si1 C11 H11A . . 109.5 ?
    Si1 C11 H11B . . 109.5 ?
    H11A C11 H11B . . 109.5 ?
    Si1 C11 H11C . . 109.5 ?
    H11A C11 H11C . . 109.5 ?
    H11B C11 H11C . . 109.5 ?
    Si2 C12 H12A . . 109.5 ?
    Si2 C12 H12B . . 109.5 ?
    H12A C12 H12B . . 109.5 ?
    Si2 C12 H12C . . 109.5 ?
    H12A C12 H12C . . 109.5 ?
    H12B C12 H12C . . 109.5 ?
    Si2 C13 H13A . . 109.5 ?
    Si2 C13 H13B . . 109.5 ?
    H13A C13 H13B . . 109.5 ?
    Si2 C13 H13C . . 109.5 ?
    H13A C13 H13C . . 109.5 ?
    H13B C13 H13C . . 109.5 ?
    C15 C14 C18 . . 103.23(10) ?
    C15 C14 Si2 . . 113.49(8) ?
    C18 C14 Si2 . . 113.19(8) ?
    C15 C14 H14 . . 108.9 ?
    C18 C14 H14 . . 108.9 ?
    Si2 C14 H14 . . 108.9 ?
    C16 C15 C19 . . 126.57(12) ?
    C16 C15 C14 . . 109.08(10) ?
    C19 C15 C14 . . 124.35(11) ?
    C15 C16 C17 . . 109.15(11) ?
    C15 C16 C20 . . 128.13(12) ?
    C17 C16 C20 . . 122.68(12) ?
    C18 C17 C16 . . 109.40(11) ?
    C18 C17 C21 . . 127.92(12) ?
    C16 C17 C21 . . 122.63(11) ?
    C17 C18 C22 . . 126.61(12) ?
    C17 C18 C14 . . 108.99(10) ?
    C22 C18 C14 . . 124.40(11) ?
    C15 C19 H19A . . 109.5 ?
    C15 C19 H19B . . 109.5 ?
    H19A C19 H19B . . 109.5 ?
    C15 C19 H19C . . 109.5 ?
    H19A C19 H19C . . 109.5 ?
    H19B C19 H19C . . 109.5 ?
    C16 C20 H20A . . 109.5 ?
    C16 C20 H20B . . 109.5 ?
    H20A C20 H20B . . 109.5 ?
    C16 C20 H20C . . 109.5 ?
    H20A C20 H20C . . 109.5 ?
    H20B C20 H20C . . 109.5 ?
    C17 C21 H21A . . 109.5 ?
    C17 C21 H21B . . 109.5 ?
    H21A C21 H21B . . 109.5 ?
    C17 C21 H21C . . 109.5 ?
    H21A C21 H21C . . 109.5 ?
    H21B C21 H21C . . 109.5 ?
    C18 C22 H22A . . 109.5 ?
    C18 C22 H22B . . 109.5 ?
    H22A C22 H22B . . 109.5 ?
    C18 C22 H22C . . 109.5 ?
    H22A C22 H22C . . 109.5 ?
    H22B C22 H22C . . 109.5 ?
    C11 Si1 C10 . . 105.92(6) ?
    C11 Si1 C1 . . 109.20(6) ?
    C10 Si1 C1 . . 109.90(6) ?
    C11 Si1 Si2 . . 110.88(4) ?
    C10 Si1 Si2 . . 110.06(5) ?
    C1 Si1 Si2 . . 110.77(4) ?
    C12 Si2 C13 . . 106.44(6) ?
    C12 Si2 C14 . . 109.04(6) ?
    C13 Si2 C14 . . 108.71(6) ?
    C12 Si2 Si1 . . 111.24(4) ?
    C13 Si2 Si1 . . 111.25(4) ?
    C14 Si2 Si1 . . 110.05(4) ?
loop_
    _geom_torsion_atom_site_label_1
    _geom_torsion_atom_site_label_2
    _geom_torsion_atom_site_label_3
    _geom_torsion_atom_site_label_4
    _geom_torsion_site_symmetry_1
    _geom_torsion_site_symmetry_2
    _geom_torsion_site_symmetry_3
    _geom_torsion_site_symmetry_4
    _geom_torsion
    _geom_torsion_publ_flag
    C5 C1 C2 C3 . . . . 4.99(13) ?
    Si1 C1 C2 C3 . . . . -114.20(10) ?
    C5 C1 C2 C6 . . . . -174.52(12) ?
    Si1 C1 C2 C6 . . . . 66.29(14) ?
    C1 C2 C3 C4 . . . . -3.13(14) ?
    C6 C2 C3 C4 . . . . 176.37(12) ?
    C1 C2 C3 C7 . . . . 177.06(12) ?
    C6 C2 C3 C7 . . . . -3.4(2) ?
    C2 C3 C4 C5 . . . . -0.26(15) ?
    C7 C3 C4 C5 . . . . 179.56(12) ?
    C2 C3 C4 C8 . . . . -179.61(12) ?
    C7 C3 C4 C8 . . . . 0.2(2) ?
    C3 C4 C5 C1 . . . . 3.55(14) ?
    C8 C4 C5 C1 . . . . -177.13(12) ?
    C3 C4 C5 C9 . . . . -176.51(12) ?
    C8 C4 C5 C9 . . . . 2.8(2) ?
    C2 C1 C5 C4 . . . . -5.18(13) ?
    Si1 C1 C5 C4 . . . . 114.56(10) ?
    C2 C1 C5 C9 . . . . 174.88(12) ?
    Si1 C1 C5 C9 . . . . -65.38(14) ?
    C18 C14 C15 C16 . . . . -3.64(13) ?
    Si2 C14 C15 C16 . . . . 119.27(10) ?
    C18 C14 C15 C19 . . . . 175.62(11) ?
    Si2 C14 C15 C19 . . . . -61.48(14) ?
    C19 C15 C16 C17 . . . . -176.98(12) ?
    C14 C15 C16 C17 . . . . 2.25(14) ?
    C19 C15 C16 C20 . . . . 0.9(2) ?
    C14 C15 C16 C20 . . . . -179.88(12) ?
    C15 C16 C17 C18 . . . . 0.24(14) ?
    C20 C16 C17 C18 . . . . -177.76(12) ?
    C15 C16 C17 C21 . . . . 177.99(12) ?
    C20 C16 C17 C21 . . . . -0.01(19) ?
    C16 C17 C18 C22 . . . . 177.49(12) ?
    C21 C17 C18 C22 . . . . -0.1(2) ?
    C16 C17 C18 C14 . . . . -2.63(14) ?
    C21 C17 C18 C14 . . . . 179.77(12) ?
    C15 C14 C18 C17 . . . . 3.78(13) ?
    Si2 C14 C18 C17 . . . . -119.32(10) ?
    C15 C14 C18 C22 . . . . -176.33(11) ?
    Si2 C14 C18 C22 . . . . 60.57(14) ?
    C5 C1 Si1 C11 . . . . -179.05(8) ?
    C2 C1 Si1 C11 . . . . -64.46(10) ?
    C5 C1 Si1 C10 . . . . 65.17(10) ?
    C2 C1 Si1 C10 . . . . 179.76(9) ?
    C5 C1 Si1 Si2 . . . . -56.66(9) ?
    C2 C1 Si1 Si2 . . . . 57.93(9) ?
    C15 C14 Si2 C12 . . . . 61.62(10) ?
    C18 C14 Si2 C12 . . . . 178.86(9) ?
    C15 C14 Si2 C13 . . . . 177.27(9) ?
    C18 C14 Si2 C13 . . . . -65.49(10) ?
    C15 C14 Si2 Si1 . . . . -60.65(9) ?
    C18 C14 Si2 Si1 . . . . 56.59(9) ?
    C11 Si1 Si2 C12 . . . . -178.64(6) ?
    C10 Si1 Si2 C12 . . . . -61.77(7) ?
    C1 Si1 Si2 C12 . . . . 59.96(6) ?
    C11 Si1 Si2 C13 . . . . 62.88(7) ?
    C10 Si1 Si2 C13 . . . . 179.74(6) ?
    C1 Si1 Si2 C13 . . . . -58.52(6) ?
    C11 Si1 Si2 C14 . . . . -57.68(6) ?
    C10 Si1 Si2 C14 . . . . 59.19(6) ?
    C1 Si1 Si2 C14 . . . . -179.08(5) ?
loop_
    _geom_hbond_atom_site_label_D
    _geom_hbond_atom_site_label_H
    _geom_hbond_atom_site_label_A
    _geom_hbond_site_symmetry_A
    _geom_hbond_distance_DH
    _geom_hbond_distance_HA
    _geom_hbond_distance_DA
    _geom_hbond_angle_DHA
    C1 H1 Cg1 2_645 1.00 2.65 3.646 173
data_New_Global_Publ_Block
_journal_date_recd_electronic     2015-10-21
_journal_date_accepted     2015-10-21
_journal_name_full     'Acta Crystallographica, Section E'
_journal_year     2015
_journal_volume     71
_journal_issue     11
_journal_page_first     o888
_journal_page_last     o888
_journal_paper_category     HO
_journal_paper_doi     10.1107/S2056989015019891
_journal_coeditor_code     TK5400
_publ_contact_author_name     'Torsten Beweries'
_publ_contact_author_address
;
Leibniz-Institut f\"ur Katalyse e. V. an der Universit\"at Rostock
Albert-Einstein-Strasse 29a
18059 Rostock
Germany
;
_publ_contact_author_email     'torsten.beweries@catalysis.de'
_publ_contact_author_fax     '49-381-1281-51104'
_publ_contact_author_phone     '49-381-1281-104'
_publ_section_title
;\
Crystal structure of
1,1,2,2-tetramethyl-1,2-bis(2,3,4,5-tetramethylcyclopenta-2,4-dien-1-yl)\
disilane
;
loop_
    _publ_author_name
    _publ_author_footnote
    _publ_author_address
    'Godemann, Christian' .
;
Leibniz-Institut f\"ur Katalyse e. V. der Universit\"at Rostock
Albert-Einstein-Strasse 29a
18059 Rostock
Germany
;
    'Spannenberg, Anke' .
;
Leibniz-Institut f\"ur Katalyse e. V. der Universit\"at Rostock
Albert-Einstein-Strasse 29a
18059 Rostock
Germany
;
    'Beweries, Torsten' .
;
Leibniz-Institut f\"ur Katalyse e. V. der Universit\"at Rostock
Albert-Einstein-Strasse 29a
18059 Rostock
Germany
;
