# Supplementary material for: Crystal structure of 1,1,2,2-tetra­methyl-1,2-bis­(2,3,4,5-tetra­methyl­cyclo­penta-2,4-dien-1-yl)disilane
Source: Acta Crystallogr E Crystallogr Commun. 2015 Oct 28;71(Pt 11):o888. doi: 10.1107/S2056989015019891 (PMC4644997; doi:10.1107/S2056989015019891)
Supplement: Supplementary file 2 [file e-71-0o888-Isup2.hkl]

# 
# h,k,l, Fc-squared, Fo-squared, sigma(Fo-squared) and status flag 
# 
data_I
_shelx_title ' AX0467_multiscan_m in P2(1)/n' 
_shelx_refln_list_code          4 
_shelx_F_calc_maximum      361.84 
_exptl_crystal_F_000       792.00 
_reflns_d_resolution_high  0.7572 
 
loop_ 
 _symmetry_equiv_pos_as_xyz 
 'x, y, z' 
 '-x+1/2, y+1/2, -z+1/2' 
 '-x, -y, -z' 
 'x-1/2, -y-1/2, z-1/2' 
 
_cell_length_a     8.7790 
_cell_length_b    15.3039 
_cell_length_c    16.4355 
_cell_angle_alpha  90.000 
_cell_angle_beta   93.678 
_cell_angle_gamma  90.000 
 
_shelx_F_squared_multiplier     1.000 
 
loop_ 
 _refln_index_h 
 _refln_index_k 
 _refln_index_l 
 _refln_F_squared_calc 
 _refln_F_squared_meas 
 _refln_F_squared_sigma 
 _refln_observed_status 
   2   0   0     1535.00     1666.69     13.96 o 
   4   0   0      181.85      210.36      3.17 o 
   6   0   0      710.96      723.17      8.34 o 
   8   0   0       75.72      124.63      8.28 o 
  10   0   0      170.68      154.21      8.88 o 
   1   1   0       18.45       19.31      0.51 o 
   2   1   0      247.73      297.15      3.14 o 
   3   1   0     1720.34     1795.01     13.03 o 
   4   1   0     5029.17     5376.12     33.81 o 
   5   1   0     2886.55     3029.26     18.48 o 
   6   1   0      456.33      464.79      4.62 o 
   7   1   0       24.85        9.11      1.62 o 
   8   1   0      350.75      337.47      6.18 o 
   9   1   0       41.13       46.46      3.45 o 
  10   1   0        3.31        0.70      2.90 o 
  11   1   0       29.07       30.79      4.34 o 
   1   2   0     4518.98     4617.42     34.12 o 
   2   2   0      358.09      317.08      3.71 o 
   3   2   0      896.67      923.35      7.97 o 
   4   2   0     2229.75     2189.82     16.21 o 
   5   2   0       85.16       79.73      2.12 o 
   6   2   0       85.18      112.67      2.18 o 
   7   2   0      568.72      570.32      6.28 o 
   8   2   0       23.77       21.53      3.58 o 
   9   2   0      428.02      408.88      7.85 o 
  10   2   0       79.84       73.10      4.80 o 
  11   2   0       37.26       32.92      4.22 o 
   1   3   0      459.06      485.27      4.43 o 
   2   3   0      144.09      116.28      2.19 o 
   3   3   0       40.32       39.58      1.67 o 
   4   3   0      268.89      345.74      4.40 o 
   5   3   0      535.88      590.86      5.52 o 
   6   3   0        5.02        3.74      1.13 o 
   7   3   0     1104.70     1009.80      9.06 o 
   8   3   0      617.76      597.77      8.41 o 
   9   3   0       78.59       78.99      4.37 o 
  10   3   0      239.20      242.29      8.52 o 
  11   3   0       43.05       41.98      4.54 o 
   0   4   0   130931.75    97673.61   2287.73 o 
   1   4   0      902.70      968.77      7.64 o 
   2   4   0       10.14       17.90      1.15 o 
   3   4   0       37.13       57.33      2.23 o 
   4   4   0      197.89      205.53      3.74 o 
   5   4   0      596.62      559.03      6.25 o 
   6   4   0        0.25       -0.63      1.24 o 
   7   4   0       36.04       47.10      2.77 o 
   8   4   0      162.94      130.30      4.90 o 
   9   4   0        0.16       -0.32      2.54 o 
  10   4   0        9.72       12.74      3.33 o 
  11   4   0      103.82      100.72      5.99 o 
   1   5   0      159.06      170.94      2.90 o 
   2   5   0      570.14      589.99      6.18 o 
   3   5   0      401.75      411.28      5.17 o 
   4   5   0     1876.02     1908.30     17.89 o 
   5   5   0      969.85      921.98      9.31 o 
   6   5   0       38.66       39.50      2.14 o 
   7   5   0      222.79      239.77      4.50 o 
   8   5   0        9.81       15.02      2.69 o 
   9   5   0      152.46      158.52      5.75 o 
  10   5   0      169.47      172.95      6.79 o 
  11   5   0       12.57        7.99      3.66 o 
   0   6   0      139.81      131.13      5.79 o 
   1   6   0     4931.37     4854.75     34.89 o 
   2   6   0       85.45       57.46      1.98 o 
   3   6   0      830.55      779.87      8.03 o 
   4   6   0      111.19      135.89      3.55 o 
   5   6   0       12.37       11.16      1.67 o 
   6   6   0      986.34      963.18     10.05 o 
   7   6   0      999.61      915.36     12.87 o 
   8   6   0      198.30      195.14      5.65 o 
   9   6   0     1028.52      984.01     13.22 o 
  10   6   0       27.76       27.68      3.72 o 
  11   6   0      189.16      200.33     10.54 o 
   1   7   0      806.70      842.63      8.12 o 
   2   7   0        1.84        1.92      1.11 o 
   3   7   0     1952.08     1863.29     16.34 o 
   4   7   0       67.45       50.19      2.36 o 
   5   7   0      200.47      182.31      3.69 o 
   6   7   0      297.85      302.69      5.01 o 
   7   7   0     1078.79     1002.80     13.21 o 
   8   7   0        7.64        9.34      2.74 o 
   9   7   0       18.84       12.34      3.04 o 
  10   7   0        6.49        6.51      3.40 o 
   1   8   0      149.26      129.41      3.05 o 
   2   8   0     1475.77     1469.79     15.83 o 
   3   8   0        8.70       25.56      1.87 o 
   4   8   0        8.28        7.40      1.44 o 
   5   8   0       12.29       11.64      1.78 o 
   6   8   0      600.42      609.45      7.01 o 
   7   8   0      194.76      191.96      4.99 o 
   8   8   0     1091.16     1026.52     13.19 o 
   9   8   0      124.90      120.80      5.74 o 
  10   8   0      117.63      118.94      6.19 o 
   1   9   0      485.00      464.98      6.29 o 
   2   9   0      180.85      184.44      4.84 o 
   3   9   0       23.18       31.48      1.79 o 
   4   9   0      537.92      501.84      5.33 o 
   5   9   0       42.20       43.77      3.20 o 
   6   9   0      637.39      676.81      7.49 o 
   7   9   0       74.10       65.76      3.65 o 
   8   9   0        7.85       11.50      3.34 o 
   9   9   0       40.69       45.85      4.26 o 
  10   9   0        1.18       -2.76      3.40 o 
   0  10   0      463.10      481.17      8.58 o 
   1  10   0       22.50       17.67      2.12 o 
   2  10   0      355.21      330.65      4.67 o 
   3  10   0       79.80       70.69      2.48 o 
   4  10   0       16.22       29.62      1.91 o 
   5  10   0      300.61      266.21      4.67 o 
   6  10   0      479.78      468.58      6.35 o 
   7  10   0        3.38        5.54      2.42 o 
   8  10   0       41.23       43.58      4.27 o 
   9  10   0       71.02       73.03      5.08 o 
  10  10   0        4.29        8.70      4.21 o 
   1  11   0       43.26       63.42      2.38 o 
   2  11   0      139.59      165.34      3.82 o 
   3  11   0       64.81       82.12      2.67 o 
   4  11   0        9.09        8.39      1.82 o 
   5  11   0       31.50       31.16      2.32 o 
   6  11   0      396.24      389.13      7.03 o 
   7  11   0       71.57       65.23      4.09 o 
   8  11   0      182.93      172.20      9.21 o 
   9  11   0        9.60        8.82      3.35 o 
   0  12   0     1059.51      955.47     11.60 o 
   1  12   0      355.63      371.53      5.26 o 
   2  12   0      479.96      481.63      6.27 o 
   3  12   0       67.75       81.34      2.79 o 
   4  12   0      115.11      113.91      3.37 o 
   5  12   0      269.48      262.91      4.87 o 
   6  12   0       60.38       66.45      3.69 o 
   7  12   0      228.41      218.79      6.20 o 
   8  12   0      224.50      224.25      8.32 o 
   9  12   0      137.37      131.53      7.12 o 
   1  13   0       22.60       22.17      2.22 o 
   2  13   0      440.48      447.86      6.12 o 
   3  13   0      223.65      238.94      4.55 o 
   4  13   0      966.88      967.90     10.34 o 
   5  13   0       14.08       11.50      2.31 o 
   6  13   0      534.75      538.35      9.35 o 
   7  13   0       79.49       82.10      4.74 o 
   8  13   0       29.31       20.89      3.97 o 
   0  14   0     2112.83     2137.89     23.96 o 
   1  14   0      523.07      527.14      7.60 o 
   2  14   0      906.95      876.12     11.95 o 
   3  14   0      698.59      673.63      8.07 o 
   4  14   0      256.19      268.17      5.36 o 
   5  14   0      121.08      106.44      4.32 o 
   6  14   0       16.85       16.62      3.18 o 
   7  14   0       76.28       73.41      4.68 o 
   8  14   0      120.19      127.33      6.49 o 
   1  15   0      108.88      107.79      4.13 o 
   2  15   0        6.23        7.18      2.56 o 
   3  15   0      429.55      417.80      9.22 o 
   4  15   0       19.59       14.89      2.49 o 
   5  15   0      653.53      639.22     10.58 o 
   6  15   0      229.02      230.03      6.98 o 
   7  15   0       77.44       75.92      4.88 o 
   0  16   0       73.82       73.03      5.28 o 
   1  16   0       54.95       56.88      3.48 o 
   2  16   0        6.95        6.50      2.44 o 
   3  16   0      177.81      179.27      5.50 o 
   4  16   0      155.17      140.43      5.07 o 
   5  16   0      101.76       88.71      5.16 o 
   6  16   0       78.86       76.12      5.23 o 
   7  16   0       62.46       60.17      4.81 o 
   1  17   0        2.42        0.21      2.13 o 
   2  17   0       24.44       29.33      3.11 o 
   3  17   0       50.85       42.95      3.59 o 
   4  17   0       15.57       17.19      3.67 o 
   5  17   0        2.07        0.30      3.21 o 
   6  17   0        0.04       -1.81      3.30 o 
   0  18   0      246.50      249.91      8.85 o 
   1  18   0        6.26        8.88      2.63 o 
   2  18   0       59.91       64.18      4.08 o 
   3  18   0      291.93      290.30      7.34 o 
   4  18   0      133.50      128.74      6.38 o 
   5  18   0        3.97        3.96      5.36 o 
   1  19   0       19.18       21.90      3.82 o 
   2  19   0        4.83        7.32      2.94 o 
   3  19   0       23.92       20.94      3.62 o 
   0  20   0        2.95        2.15      4.72 o 
   1  20   0      130.50      145.41      5.92 o 
 -11   0   1        0.29       -3.81      4.10 o 
  -9   0   1      759.98      785.45     18.86 o 
  -7   0   1     2413.60     2206.13     23.17 o 
  -5   0   1     4144.00     4542.75     37.53 o 
  -3   0   1       57.78       69.26      2.27 o 
  -1   0   1     5657.64     5896.69     97.83 o 
   1   0   1    62216.42    58086.10   1222.06 o 
   3   0   1     6326.43     6624.57     64.90 o 
   5   0   1      913.45      919.74     11.10 o 
   7   0   1        1.51        1.66      2.76 o 
   9   0   1     2063.57     2069.40     29.29 o 
  11   0   1       15.29       19.61      6.31 o 
 -11   1   1        0.89        2.07      4.96 o 
 -10   1   1      142.44      147.89      5.71 o 
  -9   1   1      111.10      129.48      5.27 o 
  -8   1   1      971.34      908.19     11.30 o 
  -7   1   1      359.55      294.25      4.52 o 
  -6   1   1        1.30       -0.83      0.95 o 
  -5   1   1      795.61      809.71      6.87 o 
  -4   1   1     2709.50     3069.85     21.08 o 
  -3   1   1     1807.79     1930.35     13.37 o 
  -2   1   1     1349.32     1375.77     11.13 o 
  -1   1   1    11116.72    11155.71     80.62 o 
   0   1   1        2.24       -2.05      1.02 o 
   1   1   1     1417.02     1469.34      8.88 o 
   2   1   1      168.04      167.67      1.75 o 
   3   1   1      705.70      763.39      5.78 o 
   4   1   1     2851.10     2961.49     18.54 o 
   5   1   1     1949.13     1973.04     13.15 o 
   6   1   1     2213.67     2152.61     15.59 o 
   7   1   1       10.67       21.65      2.37 o 
   8   1   1       22.91       23.62      3.06 o 
   9   1   1      357.70      374.94      7.03 o 
  10   1   1        2.06       -2.71      2.74 o 
  11   1   1        1.17       -6.17      4.10 o 
 -11   2   1     1049.62     1071.02     16.08 o 
 -10   2   1        8.94        5.40      3.27 o 
  -9   2   1      129.52      122.75      5.37 o 
  -8   2   1      446.53      447.38      7.15 o 
  -7   2   1        0.03       -0.13      1.52 o 
  -6   2   1       40.39       44.69      1.85 o 
  -5   2   1       50.35       90.91      2.25 o 
  -4   2   1       45.77       40.12      1.80 o 
  -3   2   1    11614.44    12570.07     91.77 o 
  -2   2   1      114.56      129.99      2.35 o 
  -1   2   1     9387.37     9578.00     74.78 o 
   0   2   1     1611.93     1686.13     11.56 o 
   1   2   1       17.31       21.21      0.61 o 
   2   2   1      469.21      475.70      3.96 o 
   3   2   1       10.70        9.98      0.90 o 
   4   2   1      408.71      384.03      4.26 o 
   5   2   1     6348.60     6293.14     39.73 o 
   6   2   1        9.47        5.66      1.24 o 
   7   2   1      695.52      648.00      8.31 o 
   8   2   1      295.92      280.37      5.66 o 
   9   2   1       27.29       25.39      3.23 o 
  10   2   1      437.22      438.88     10.01 o 
  11   2   1       13.23       11.64      3.85 o 
 -11   3   1      101.73      110.26      6.20 o 
 -10   3   1       12.17       13.62      3.52 o 
  -9   3   1      204.04      190.23      5.98 o 
  -8   3   1      388.89      377.46      6.79 o 
  -7   3   1     1584.84     1432.96     11.64 o 
  -6   3   1      123.83      103.78      2.49 o 
  -5   3   1      281.32      242.55      3.63 o 
  -4   3   1        2.58       11.62      1.65 o 
  -3   3   1       21.40       17.24      1.44 o 
  -2   3   1      882.23     1006.02      9.48 o 
  -1   3   1      649.37      690.87      7.50 o 
   0   3   1       50.69       57.20      1.44 o 
   1   3   1      232.04      257.75      2.66 o 
   2   3   1       56.41       57.69      1.60 o 
   3   3   1      151.75      157.47      2.23 o 
   4   3   1      304.68      356.26      4.07 o 
   5   3   1       25.48       15.85      1.22 o 
   6   3   1        4.76        7.94      1.23 o 
   7   3   1      399.34      368.02      6.11 o 
   8   3   1      534.52      482.19      8.54 o 
   9   3   1      203.69      200.45      6.00 o 
  10   3   1       18.75       19.74      3.87 o 
  11   3   1      135.49      140.59      6.60 o 
 -11   4   1        0.40        1.64      3.42 o 
 -10   4   1      597.91      611.48     14.98 o 
  -9   4   1      316.29      328.92      7.43 o 
  -8   4   1       37.60       38.34      3.04 o 
  -7   4   1     2805.45     2666.79     18.83 o 
  -6   4   1       69.89       65.97      2.29 o 
  -5   4   1      349.95      359.65      4.82 o 
  -4   4   1     1557.14     1564.08     14.00 o 
  -3   4   1        0.45        0.00      1.24 o 
  -2   4   1      457.17      439.19      4.96 o 
  -1   4   1      755.78      807.94      7.01 o 
   0   4   1      663.85      712.32      7.60 o 
   1   4   1    13447.68    14629.97     91.57 o 
   2   4   1       25.28       22.47      1.45 o 
   3   4   1      151.09      160.90      4.94 o 
   4   4   1        6.72        3.88      1.15 o 
   5   4   1      251.29      243.36      3.52 o 
   6   4   1     2096.47     2007.65     13.74 o 
   7   4   1      397.88      362.81      6.43 o 
   8   4   1      165.35      149.73      5.20 o 
   9   4   1      240.52      256.89      6.62 o 
  10   4   1        1.78        1.24      2.83 o 
  11   4   1       89.66      102.29      5.91 o 
 -11   5   1        8.75        3.53      4.03 o 
 -10   5   1       27.22       31.14      4.93 o 
  -9   5   1      396.14      404.77      8.95 o 
  -8   5   1       76.30       67.64      3.89 o 
  -7   5   1       27.65       38.23      2.51 o 
  -6   5   1      354.60      356.14      4.69 o 
  -5   5   1        4.03        6.48      1.58 o 
  -4   5   1     1215.76     1201.41     12.32 o 
  -3   5   1      653.54      587.14      7.10 o 
  -2   5   1      146.68       99.35      2.81 o 
  -1   5   1     2878.97     3066.88     23.83 o 
   0   5   1     3181.72     3355.75     27.75 o 
   1   5   1      605.35      657.95      6.51 o 
   2   5   1        7.28        5.74      1.05 o 
   3   5   1       13.22        9.12      1.35 o 
   4   5   1      450.17      522.94      6.37 o 
   5   5   1     1847.97     1858.90     14.92 o 
   6   5   1      906.20      882.24      8.61 o 
   7   5   1       50.36       62.49      3.33 o 
   8   5   1      162.85      157.26      5.52 o 
   9   5   1       45.56       51.20      4.21 o 
  10   5   1      213.22      226.41      6.76 o 
  11   5   1      121.60      116.85      6.01 o 
 -11   6   1       17.40       14.24      4.25 o 
 -10   6   1       74.03       72.30      4.69 o 
  -9   6   1        4.58        1.41      2.90 o 
  -8   6   1      961.97      959.95     12.35 o 
  -7   6   1      120.30      124.30      3.56 o 
  -6   6   1       55.41       61.46      2.71 o 
  -5   6   1      875.00      879.91      8.86 o 
  -4   6   1       22.66        9.67      1.71 o 
  -3   6   1      967.27      982.78     10.48 o 
  -2   6   1      375.57      373.83      4.53 o 
  -1   6   1     3606.73     4054.06     29.52 o 
   0   6   1     2113.81     2123.13     27.36 o 
   1   6   1      516.74      499.69      5.70 o 
   2   6   1      553.26      571.21      5.81 o 
   3   6   1      122.43      124.11      2.85 o 
   4   6   1      430.17      410.63      5.24 o 
   5   6   1      787.46      775.53      7.70 o 
   6   6   1        6.41        5.30      1.80 o 
   7   6   1     1360.76     1299.00     14.31 o 
   8   6   1      424.61      403.01      7.59 o 
   9   6   1       92.31       88.99      4.98 o 
  10   6   1     1084.78     1136.83     18.63 o 
  11   6   1       13.57        8.04      3.77 o 
 -10   7   1      183.49      179.06      7.10 o 
  -9   7   1       26.07       28.37      3.51 o 
  -8   7   1       51.67       55.84      3.91 o 
  -7   7   1      218.05      216.04      4.42 o 
  -6   7   1        6.62        4.72      1.74 o 
  -5   7   1      105.01      112.96      3.28 o 
  -4   7   1      896.38      752.70      8.75 o 
  -3   7   1      217.85      208.37      3.97 o 
  -2   7   1     4186.09     4023.96     29.96 o 
  -1   7   1        7.73        8.61      1.36 o 
   0   7   1     1327.39     1223.82     12.05 o 
   1   7   1       89.02      105.27      3.02 o 
   2   7   1       16.35       21.34      1.70 o 
   3   7   1      662.07      674.93      7.10 o 
   4   7   1      625.89      574.89      6.00 o 
   5   7   1      118.11      104.96      3.11 o 
   6   7   1     1365.87     1286.74     11.51 o 
   7   7   1      400.17      384.70      8.40 o 
   8   7   1     1134.17     1092.46     13.58 o 
   9   7   1        9.67        4.73      2.99 o 
  10   7   1        0.39        2.68      3.25 o 
 -10   8   1      280.27      296.82      8.47 o 
  -9   8   1        0.22       -0.23      2.94 o 
  -8   8   1       54.57       52.42      3.85 o 
  -7   8   1     1785.24     1799.46     15.49 o 
  -6   8   1      182.45      187.03      4.05 o 
  -5   8   1      574.47      579.78      6.48 o 
  -4   8   1        0.03       -0.67      1.50 o 
  -3   8   1       10.73       12.81      1.61 o 
  -2   8   1       61.32       33.00      2.12 o 
  -1   8   1      327.00      322.58      4.69 o 
   0   8   1      342.72      298.23      4.83 o 
   1   8   1        6.65        4.91      1.54 o 
   2   8   1      381.73      375.75      5.42 o 
   3   8   1     1655.93     1632.21     14.04 o 
   4   8   1      158.54      163.84      3.15 o 
   5   8   1       25.50       23.29      2.02 o 
   6   8   1     1280.09     1238.01     11.12 o 
   7   8   1      926.08      887.89     12.76 o 
   8   8   1       48.30       53.55      4.10 o 
   9   8   1      422.00      385.19      9.20 o 
  10   8   1       61.69       62.05      4.96 o 
 -10   9   1      130.96      125.62      6.45 o 
  -9   9   1        2.72        2.25      3.12 o 
  -8   9   1       13.93       17.81      3.43 o 
  -7   9   1       20.93       19.71      2.74 o 
  -6   9   1      319.66      305.06      6.30 o 
  -5   9   1      744.80      741.58      7.68 o 
  -4   9   1        0.50        4.52      1.46 o 
  -3   9   1     1498.69     1509.40     11.44 o 
  -2   9   1      170.24      198.44      4.14 o 
  -1   9   1     1455.35     1395.23     12.55 o 
   0   9   1     1844.17     2033.13     17.97 o 
   1   9   1        1.51        0.33      1.18 o 
   2   9   1       23.63       17.56      2.27 o 
   3   9   1      619.87      587.61      6.12 o 
   4   9   1       26.24       46.99      2.04 o 
   5   9   1      116.78      110.19      3.07 o 
   6   9   1       20.31       19.88      2.42 o 
   7   9   1      150.03      153.56      6.13 o 
   8   9   1        4.14       -0.13      2.90 o 
   9   9   1       41.38       35.24      3.98 o 
  10   9   1      125.23      129.68      6.41 o 
 -10  10   1       57.34       50.17      4.97 o 
  -9  10   1       22.40       27.50      4.29 o 
  -8  10   1       42.92       48.74      4.76 o 
  -7  10   1        1.08        2.22      2.38 o 
  -6  10   1     1263.05     1296.61     12.40 o 
  -5  10   1       91.35      105.76      3.20 o 
  -4  10   1      139.01      150.19      3.45 o 
  -3  10   1       99.21       87.60      2.86 o 
  -2  10   1       72.42       66.06      2.63 o 
  -1  10   1     2141.86     2289.30     18.13 o 
   0  10   1      129.16      118.72      3.12 o 
   1  10   1      105.94      104.58      2.90 o 
   2  10   1      462.28      372.68      4.79 o 
   3  10   1      117.74      116.96      3.01 o 
   4  10   1      120.18      122.07      3.21 o 
   5  10   1      131.36      108.27      3.16 o 
   6  10   1      241.99      234.83      5.39 o 
   7  10   1      660.47      612.58      9.45 o 
   8  10   1        9.10        1.62      2.79 o 
   9  10   1        9.73       10.89      3.42 o 
  10  10   1      130.03      130.31      6.68 o 
  -9  11   1      134.05      120.58      6.74 o 
  -8  11   1        5.50        4.06      5.80 o 
  -7  11   1      116.43      111.28      4.86 o 
  -6  11   1       56.98       58.58      2.97 o 
  -5  11   1      289.69      293.55      5.00 o 
  -4  11   1       75.91       94.83      3.01 o 
  -3  11   1        0.94        0.11      1.53 o 
  -2  11   1      221.35      210.08      3.83 o 
  -1  11   1      181.58      187.07      3.96 o 
   0  11   1      209.92      212.72      3.78 o 
   1  11   1      134.30      147.60      3.11 o 
   2  11   1        0.07        1.66      1.50 o 
   3  11   1      119.28      118.40      3.04 o 
   4  11   1        6.96        8.16      1.68 o 
   5  11   1       74.78       73.74      2.83 o 
   6  11   1      149.13      152.21      4.91 o 
   7  11   1       43.10       41.65      3.49 o 
   8  11   1      146.80      142.62      7.18 o 
   9  11   1       90.75       86.27      5.12 o 
  -9  12   1       41.71       37.32      5.58 o 
  -8  12   1       11.44        8.84      3.83 o 
  -7  12   1       29.52       27.58      3.54 o 
  -6  12   1      305.43      309.17      6.19 o 
  -5  12   1       53.19       46.62      2.88 o 
  -4  12   1      303.70      307.10      5.12 o 
  -3  12   1      161.69      173.06      4.71 o 
  -2  12   1       26.00       29.29      2.23 o 
  -1  12   1      113.75      126.84      3.71 o 
   0  12   1      516.55      510.54      5.66 o 
   1  12   1       80.93      103.75      3.17 o 
   2  12   1       79.83       86.18      2.96 o 
   3  12   1      469.40      463.21      5.61 o 
   4  12   1        7.27       10.93      1.74 o 
   5  12   1      111.45      116.56      3.71 o 
   6  12   1       88.44       89.60      4.10 o 
   7  12   1       71.07       75.82      4.35 o 
   8  12   1      261.66      261.52      7.74 o 
   9  12   1      217.14      215.67      7.88 o 
  -8  13   1      389.42      404.04     11.38 o 
  -7  13   1        1.72       -0.43      2.68 o 
  -6  13   1       17.43       22.72      3.26 o 
  -5  13   1      752.56      726.46      9.00 o 
  -4  13   1       79.38       88.16      4.30 o 
  -3  13   1     1993.89     1970.42     15.86 o 
  -2  13   1        0.19        0.73      1.79 o 
  -1  13   1     2713.76     2739.23     22.21 o 
   0  13   1       15.70       24.96      2.37 o 
   1  13   1       52.56       59.28      2.77 o 
   2  13   1       21.85       17.16      2.05 o 
   3  13   1      256.06      247.32      4.45 o 
   4  13   1      324.81      334.98      5.02 o 
   5  13   1      414.04      416.20      6.96 o 
   6  13   1        7.19       13.27      2.82 o 
   7  13   1       91.71       94.61      5.23 o 
   8  13   1       60.67       49.97      5.16 o 
  -8  14   1       77.99       93.48      5.90 o 
  -7  14   1      179.39      188.75      8.83 o 
  -6  14   1      616.96      614.38     10.28 o 
  -5  14   1      356.93      362.81      8.82 o 
  -4  14   1       11.32       10.47      2.26 o 
  -3  14   1      950.14      915.47      9.63 o 
  -2  14   1       44.58       45.68      2.87 o 
  -1  14   1     1177.67     1202.59     13.97 o 
   0  14   1      761.11      772.21      8.48 o 
   1  14   1     1162.04     1153.75     11.40 o 
   2  14   1      548.85      548.38      7.43 o 
   3  14   1      621.42      620.47      9.12 o 
   4  14   1      453.38      467.03      7.31 o 
   5  14   1      228.44      232.78      5.97 o 
   6  14   1      109.82      110.25      5.11 o 
   7  14   1        3.30        0.84      3.18 o 
   8  14   1       16.84       12.96      3.98 o 
  -7  15   1        6.90        4.91      3.30 o 
  -6  15   1       82.02       80.83      4.81 o 
  -5  15   1       99.05       92.34      4.68 o 
  -4  15   1     1378.56     1365.73     13.61 o 
  -3  15   1       12.76       14.05      2.57 o 
  -2  15   1      690.54      725.13      9.45 o 
  -1  15   1       17.62       19.46      2.75 o 
   0  15   1      134.83      126.58      4.20 o 
   1  15   1       21.12       25.60      2.60 o 
   2  15   1       10.01        9.47      2.47 o 
   3  15   1       42.32       43.06      3.05 o 
   4  15   1      365.91      356.90      6.52 o 
   5  15   1       21.46       22.34      3.09 o 
   6  15   1      246.29      250.45      7.06 o 
   7  15   1       23.54       11.07      4.09 o 
  -7  16   1      202.13      200.33      7.68 o 
  -6  16   1       22.60       21.72      3.66 o 
  -5  16   1       57.58       63.02      4.70 o 
  -4  16   1        4.47        6.05      2.66 o 
  -3  16   1       82.17       82.72      4.34 o 
  -2  16   1       48.70       56.98      3.57 o 
  -1  16   1       31.98       29.25      3.21 o 
   0  16   1        0.09       -0.65      2.20 o 
   1  16   1      101.75       92.65      3.72 o 
   2  16   1      531.73      534.38      8.34 o 
   3  16   1        5.08        9.34      2.49 o 
   4  16   1      188.82      181.52      6.62 o 
   5  16   1       45.80       46.53      4.87 o 
   6  16   1       10.43        9.38      3.28 o 
   7  16   1       77.30       72.99      5.54 o 
  -6  17   1      174.66      191.84      8.47 o 
  -5  17   1       90.02       84.25      5.46 o 
  -4  17   1       67.32       78.29      4.55 o 
  -3  17   1       12.05       11.89      2.83 o 
  -2  17   1        0.25        5.32      2.55 o 
  -1  17   1       95.15       96.00      4.57 o 
   0  17   1       73.43       81.32      4.08 o 
   1  17   1        2.86        3.97      2.19 o 
   2  17   1       14.57       18.44      2.86 o 
   3  17   1      117.71      119.53      4.81 o 
   4  17   1      149.58      148.17      6.40 o 
   5  17   1       91.59       80.31      7.02 o 
   6  17   1        6.48        6.97      3.51 o 
  -5  18   1      116.29      111.81      6.23 o 
  -4  18   1      335.20      330.58      8.35 o 
  -3  18   1      395.77      406.04      8.45 o 
  -2  18   1       73.12       77.72      4.27 o 
  -1  18   1       78.19       69.13      3.88 o 
   0  18   1       58.64       62.28      3.96 o 
   1  18   1       68.33       71.12      3.91 o 
   2  18   1       23.79       21.63      3.13 o 
   3  18   1        4.03        3.10      3.11 o 
   4  18   1       81.38       78.42      5.29 o 
   5  18   1       14.39       14.43      4.03 o 
  -3  19   1       31.46       37.71      3.93 o 
  -2  19   1      141.86      156.68      6.12 o 
  -1  19   1        5.65        8.04      2.96 o 
   0  19   1       17.51       16.74      3.02 o 
   1  19   1        0.75        3.15      2.71 o 
   2  19   1        0.10       -4.55      2.67 o 
   3  19   1        0.30        0.56      3.53 o 
  -1  20   1       12.92       13.71      3.26 o 
   0  20   1       24.41       26.78      3.60 o 
   1  20   1       31.09       26.03      3.55 o 
 -10   0   2        1.63       -4.53      3.69 o 
  -8   0   2      615.54      625.56     10.34 o 
  -6   0   2        6.33        9.44      2.08 o 
  -4   0   2     4412.90     4860.60     52.75 o 
  -2   0   2      282.66      282.23      5.91 o 
   0   0   2     1163.37     1229.97      8.44 o 
   2   0   2      713.81      653.74      5.45 o 
   4   0   2     1106.56      839.53      9.42 o 
   6   0   2     1357.72     1346.68     17.56 o 
   8   0   2       17.69       23.06      3.84 o 
  10   0   2      306.36      310.32     12.28 o 
 -11   1   2        4.55        9.74      3.73 o 
 -10   1   2       78.29       75.80      4.93 o 
  -9   1   2      339.08      341.36      7.11 o 
  -8   1   2       11.96       15.01      2.14 o 
  -7   1   2     1040.35      994.47      9.67 o 
  -6   1   2       43.00       37.27      1.78 o 
  -5   1   2      345.00      397.25      4.37 o 
  -4   1   2      247.56      210.11      3.17 o 
  -3   1   2      966.49     1016.14      8.20 o 
  -2   1   2     2042.17     2012.38     14.96 o 
  -1   1   2        6.14        9.54      0.78 o 
   0   1   2     6429.89     6690.15     51.38 o 
   1   1   2      923.42      936.72      5.90 o 
   2   1   2      259.10      249.52      2.03 o 
   3   1   2       18.20       21.10      0.84 o 
   4   1   2      141.79      200.75      2.64 o 
   5   1   2     2619.59     2658.69     19.69 o 
   6   1   2     1427.32     1489.70     11.75 o 
   7   1   2      710.33      720.46      8.20 o 
   8   1   2      140.80      148.37      4.27 o 
   9   1   2      167.22      161.21      5.48 o 
  10   1   2       76.19       81.77      4.83 o 
  11   1   2       48.47       48.15      5.02 o 
 -11   2   2       28.43       31.08      5.08 o 
 -10   2   2     1053.86     1075.47     14.09 o 
  -9   2   2        0.01       -2.88      2.43 o 
  -8   2   2     1702.53     1590.53     13.95 o 
  -7   2   2      196.67      204.91      3.89 o 
  -6   2   2        5.62        4.02      1.18 o 
  -5   2   2      832.83      779.95      6.89 o 
  -4   2   2       94.10      151.07      3.01 o 
  -3   2   2      225.86      217.24      3.37 o 
  -2   2   2     4600.02     4516.37     33.91 o 
  -1   2   2       64.23       69.19      1.58 o 
   0   2   2    11332.37    11493.67     88.46 o 
   1   2   2     1777.70     1880.49     11.16 o 
   2   2   2      133.88      127.91      1.51 o 
   3   2   2      358.94      432.80      3.25 o 
   4   2   2      380.47      462.18      4.53 o 
   5   2   2      575.25      556.61      5.13 o 
   6   2   2      256.51      231.36      3.46 o 
   7   2   2       63.82       58.49      2.86 o 
   8   2   2      299.90      250.55      5.44 o 
   9   2   2       80.91       82.66      4.33 o 
  10   2   2        2.82       -4.54      2.71 o 
  11   2   2      103.53      105.68      6.44 o 
 -11   3   2       43.20       41.41      4.75 o 
 -10   3   2       23.35       17.11      3.93 o 
  -9   3   2      120.05      117.89      5.04 o 
  -8   3   2      429.05      414.28      6.08 o 
  -7   3   2      747.77      695.27      6.61 o 
  -6   3   2     1534.01     1409.76     10.52 o 
  -5   3   2      268.19      209.14      3.44 o 
  -4   3   2      322.80      262.20      4.29 o 
  -3   3   2        5.29        1.45      1.19 o 
  -2   3   2       18.93       34.95      1.52 o 
  -1   3   2     1069.01     1147.79     10.26 o 
   0   3   2       70.92       83.89      1.77 o 
   1   3   2      458.10      489.13      4.40 o 
   2   3   2      546.09      511.65      4.26 o 
   3   3   2      180.74      208.21      2.79 o 
   4   3   2      952.81     1075.41      8.55 o 
   5   3   2      117.23      120.78      2.31 o 
   6   3   2      104.45       90.23      2.30 o 
   7   3   2      130.69      113.05      3.81 o 
   8   3   2      159.87      154.84      4.89 o 
   9   3   2       59.45       50.45      3.79 o 
  10   3   2        7.06        6.46      2.89 o 
  11   3   2        5.06        1.98      3.45 o 
 -11   4   2      161.26      151.13      7.06 o 
 -10   4   2       85.89       91.99      5.42 o 
  -9   4   2     1177.85     1188.41     14.52 o 
  -8   4   2      287.36      308.28      6.24 o 
  -7   4   2      347.33      337.69      5.21 o 
  -6   4   2      440.90      453.65      5.34 o 
  -5   4   2      201.15      179.95      5.42 o 
  -4   4   2      171.67      226.10      4.01 o 
  -3   4   2      578.09      545.09      6.13 o 
  -2   4   2       80.73      109.39      3.54 o 
  -1   4   2    32461.92    31545.93    232.70 o 
   0   4   2      817.13      917.45      7.08 o 
   1   4   2        0.15       -0.46      0.99 o 
   2   4   2     1357.48     1365.77     10.81 o 
   3   4   2        0.33       -0.11      1.00 o 
   4   4   2      220.29      317.75      3.89 o 
   5   4   2       21.39       34.08      1.71 o 
   6   4   2      578.47      576.28      5.42 o 
   7   4   2     1630.57     1551.56     14.33 o 
   8   4   2       17.80       12.64      2.41 o 
   9   4   2      109.71      110.95      4.94 o 
  10   4   2        6.04        8.35      3.03 o 
  11   4   2       16.25       13.56      3.69 o 
 -11   5   2        2.06       -6.40      3.51 o 
 -10   5   2      158.75      150.68      6.58 o 
  -9   5   2        2.44        7.13      3.08 o 
  -8   5   2      389.51      419.71      7.29 o 
  -7   5   2        0.09        0.20      1.62 o 
  -6   5   2      256.73      263.11      3.95 o 
  -5   5   2     3027.59     2955.65     21.23 o 
  -4   5   2        0.92       10.10      1.66 o 
  -3   5   2      143.64      139.77      3.40 o 
  -2   5   2       10.65        5.28      1.24 o 
  -1   5   2     1376.28     1492.64     12.72 o 
   0   5   2     1039.40     1127.12      9.90 o 
   1   5   2        0.18        1.91      1.07 o 
   2   5   2        0.84        1.78      0.96 o 
   3   5   2        1.84        2.63      1.15 o 
   4   5   2       26.14       50.81      1.95 o 
   5   5   2      881.12      933.83      8.28 o 
   6   5   2     1719.47     1680.42     13.64 o 
   7   5   2      150.25      143.13      4.52 o 
   8   5   2       49.22       47.46      3.29 o 
   9   5   2       80.33       90.39      4.91 o 
  10   5   2       32.46       34.60      3.87 o 
  11   5   2      432.33      451.29     10.85 o 
 -11   6   2        5.25        4.31      3.60 o 
 -10   6   2       16.17       11.09      3.60 o 
  -9   6   2       51.74       51.35      4.08 o 
  -8   6   2      120.06      121.72      4.94 o 
  -7   6   2      326.53      350.72      5.61 o 
  -6   6   2        1.15        0.85      1.78 o 
  -5   6   2      733.67      802.68      8.37 o 
  -4   6   2     1677.55     1689.30     16.60 o 
  -3   6   2       57.33       43.96      2.37 o 
  -2   6   2       13.28       22.47      1.60 o 
  -1   6   2      415.97      481.31      5.56 o 
   0   6   2     5965.46     6646.23     50.40 o 
   1   6   2     2853.63     2705.23     23.42 o 
   2   6   2      125.09      113.53      2.41 o 
   3   6   2      449.13      678.91      6.82 o 
   4   6   2      508.32      515.74      5.99 o 
   5   6   2      901.99      883.43      8.39 o 
   6   6   2       35.24       56.37      2.76 o 
   7   6   2      235.32      216.77      5.41 o 
   8   6   2      494.94      477.39      7.81 o 
   9   6   2       68.26       72.29      4.64 o 
  10   6   2      233.37      251.97      7.95 o 
 -10   7   2       55.49       56.94      4.88 o 
  -9   7   2       26.07       25.91      3.41 o 
  -8   7   2        1.64        3.14      2.60 o 
  -7   7   2        3.21        3.57      1.87 o 
  -6   7   2      649.54      624.87      9.14 o 
  -5   7   2       48.41       53.97      2.56 o 
  -4   7   2       12.92       10.00      1.71 o 
  -3   7   2      673.45      651.64      8.11 o 
  -2   7   2      499.02      501.94      5.79 o 
  -1   7   2     5222.57     5276.33     40.43 o 
   0   7   2      134.66      138.12      2.94 o 
   1   7   2     2079.35     2119.28     19.11 o 
   2   7   2       22.88       17.73      1.65 o 
   3   7   2       42.17       51.18      1.94 o 
   4   7   2      449.67      545.12      6.25 o 
   5   7   2      741.25      667.13      7.12 o 
   6   7   2      325.21      325.48      6.10 o 
   7   7   2     1991.26     1899.90     20.57 o 
   8   7   2      207.26      213.87      8.20 o 
   9   7   2      515.26      523.76      9.92 o 
  10   7   2       18.82       15.37      3.64 o 
 -10   8   2      112.60      121.06      6.71 o 
  -9   8   2      453.61      462.59      8.96 o 
  -8   8   2        0.82       -2.54      2.42 o 
  -7   8   2      240.19      249.97      4.77 o 
  -6   8   2     1035.65     1045.81      9.82 o 
  -5   8   2       56.29       58.60      2.58 o 
  -4   8   2      817.97      780.98      8.34 o 
  -3   8   2       77.84       77.27      2.92 o 
  -2   8   2      589.27      651.42      7.60 o 
  -1   8   2    11427.67    12075.64     89.31 o 
   0   8   2       30.26       59.85      3.37 o 
   1   8   2      137.12      114.14      3.80 o 
   2   8   2     1437.11     1442.27     12.57 o 
   3   8   2      994.50      930.63      8.32 o 
   4   8   2     3074.08     3067.61     20.97 o 
   5   8   2       97.74       97.69      2.83 o 
   6   8   2       44.74       42.33      2.82 o 
   7   8   2     1251.05     1222.70     20.84 o 
   8   8   2       69.12       66.83      4.23 o 
   9   8   2       12.59        5.60      3.06 o 
  10   8   2      107.88      111.24      5.95 o 
 -10   9   2        3.12        0.06      3.56 o 
  -9   9   2      139.31      136.50      6.06 o 
  -8   9   2       12.37       11.43      3.30 o 
  -7   9   2       48.66       49.93      2.81 o 
  -6   9   2       13.25       15.68      2.08 o 
  -5   9   2     1630.42     1626.12     13.19 o 
  -4   9   2      256.97      269.56      4.38 o 
  -3   9   2       99.12       85.98      2.77 o 
  -2   9   2     3051.46     2911.97     24.52 o 
  -1   9   2     1149.17     1202.24     11.26 o 
   0   9   2     2763.31     2711.60     22.67 o 
   1   9   2      539.61      530.53      7.68 o 
   2   9   2      103.53       92.08      2.81 o 
   3   9   2        3.51       -0.32      1.36 o 
   4   9   2      402.33      394.00      4.63 o 
   5   9   2       20.23       20.87      1.95 o 
   6   9   2       15.91       19.92      2.56 o 
   7   9   2        9.41        6.17      2.65 o 
   8   9   2      446.01      437.39     14.12 o 
   9   9   2        2.73        0.74      3.02 o 
  10   9   2        0.99       -1.12      4.07 o 
 -10  10   2      384.65      389.82     11.07 o 
  -9  10   2      134.11      151.09      7.48 o 
  -8  10   2       85.83       76.00      6.18 o 
  -7  10   2        1.73        1.39      2.07 o 
  -6  10   2      274.04      283.57      5.02 o 
  -5  10   2      277.83      223.32      4.50 o 
  -4  10   2      291.13      290.60      4.68 o 
  -3  10   2      510.96      508.42      6.05 o 
  -2  10   2       27.95       34.73      2.10 o 
  -1  10   2      369.50      432.18      5.26 o 
   0  10   2     2801.64     3032.54     21.80 o 
   1  10   2       34.28       38.63      1.86 o 
   2  10   2      181.40      160.50      3.49 o 
   3  10   2     1786.07     1901.80     14.46 o 
   4  10   2        8.73        9.86      1.72 o 
   5  10   2       18.71       14.32      1.79 o 
   6  10   2       71.17       72.83      4.34 o 
   7  10   2       60.35       54.60      3.95 o 
   8  10   2      117.58      102.41      5.23 o 
   9  10   2       26.33       26.33      3.51 o 
  -9  11   2        9.91        0.75      3.76 o 
  -8  11   2      392.58      390.99     11.41 o 
  -7  11   2       38.71       33.73      3.79 o 
  -6  11   2       13.78        9.26      2.68 o 
  -5  11   2        9.51        6.88      2.25 o 
  -4  11   2       45.39       39.63      2.62 o 
  -3  11   2        4.58        0.22      2.12 o 
  -2  11   2       33.55       37.31      2.20 o 
  -1  11   2      346.04      392.01      5.39 o 
   0  11   2      117.82      120.76      2.97 o 
   1  11   2       81.97      105.45      3.35 o 
   2  11   2      103.77      110.27      3.14 o 
   3  11   2        0.02       -0.93      1.49 o 
   4  11   2       65.72       76.37      2.76 o 
   5  11   2       33.84       36.37      2.55 o 
   6  11   2        0.87        1.25      2.13 o 
   7  11   2      257.06      245.59      6.97 o 
   8  11   2        0.04        1.67      2.94 o 
   9  11   2       72.23       79.32      4.86 o 
  -9  12   2       23.94        8.27      4.06 o 
  -8  12   2      120.24      117.98      7.26 o 
  -7  12   2       25.81       18.41      4.65 o 
  -6  12   2       68.36       71.30      3.55 o 
  -5  12   2      123.32      107.71      3.89 o 
  -4  12   2       58.72       53.13      2.91 o 
  -3  12   2      388.15      396.83      5.84 o 
  -2  12   2       37.92       41.98      2.55 o 
  -1  12   2     1446.88     1573.80     24.50 o 
   0  12   2        0.22        2.25      1.63 o 
   1  12   2        6.68        3.66      1.68 o 
   2  12   2       35.59       42.24      2.42 o 
   3  12   2      612.59      578.32      6.56 o 
   4  12   2      772.20      767.90      7.57 o 
   5  12   2       79.36       76.90      3.45 o 
   6  12   2       69.16       60.72      3.55 o 
   7  12   2      197.61      198.78      6.29 o 
   8  12   2        2.10       -0.08      3.22 o 
   9  12   2      107.33      117.23      6.23 o 
  -8  13   2        3.56       -4.26      4.67 o 
  -7  13   2      195.20      197.42      6.57 o 
  -6  13   2        3.13       -0.45      2.24 o 
  -5  13   2        3.99        0.86      2.14 o 
  -4  13   2      377.50      376.66      6.23 o 
  -3  13   2      142.59      147.12      4.05 o 
  -2  13   2     2482.33     2484.40     18.14 o 
  -1  13   2       49.72       55.35      3.33 o 
   0  13   2     3677.98     3775.60     25.35 o 
   1  13   2       14.48        7.31      1.84 o 
   2  13   2       45.06       44.96      2.53 o 
   3  13   2        0.23       -0.99      1.71 o 
   4  13   2      232.56      222.33      4.24 o 
   5  13   2       46.42       49.58      3.15 o 
   6  13   2      228.55      234.76      5.90 o 
   7  13   2        4.76        1.25      2.82 o 
   8  13   2      301.47      320.82      8.59 o 
  -8  14   2       21.66       21.56      4.19 o 
  -7  14   2       80.92       89.61      5.52 o 
  -6  14   2      372.73      375.18      7.30 o 
  -5  14   2      543.22      531.75      7.94 o 
  -4  14   2      409.97      420.25      6.79 o 
  -3  14   2       70.65       78.53      3.46 o 
  -2  14   2      208.87      193.11      4.66 o 
  -1  14   2        0.36       -1.56      2.27 o 
   0  14   2      954.70      967.83     10.20 o 
   1  14   2      164.85      172.70      4.79 o 
   2  14   2      733.12      721.66      8.21 o 
   3  14   2      886.19      891.99      9.46 o 
   4  14   2      373.01      371.36      6.40 o 
   5  14   2      183.70      187.73      5.21 o 
   6  14   2      125.97      139.20      5.62 o 
   7  14   2       34.47       37.06      4.14 o 
   8  14   2       15.40       12.17      4.27 o 
  -7  15   2      187.68      187.11      7.03 o 
  -6  15   2      160.75      152.61      6.06 o 
  -5  15   2       43.92       51.88      3.44 o 
  -4  15   2       19.84       13.81      2.64 o 
  -3  15   2      705.10      685.33      8.83 o 
  -2  15   2        7.90        9.72      2.42 o 
  -1  15   2      630.18      640.28      9.24 o 
   0  15   2       14.66       20.68      2.42 o 
   1  15   2      381.78      381.97      5.81 o 
   2  15   2       26.41       24.86      2.67 o 
   3  15   2       13.04       12.50      2.39 o 
   4  15   2       17.62       19.63      2.92 o 
   5  15   2      332.72      338.68      7.13 o 
   6  15   2        7.36        3.31      2.99 o 
   7  15   2      192.74      193.25      7.52 o 
  -7  16   2      369.21      356.04      9.39 o 
  -6  16   2       88.68       96.94      5.61 o 
  -5  16   2       70.65       75.92      4.15 o 
  -4  16   2       57.20       63.91      3.78 o 
  -3  16   2        4.60        5.75      2.47 o 
  -2  16   2       11.61        9.01      2.72 o 
  -1  16   2       40.32       37.26      3.08 o 
   0  16   2       16.24       14.88      2.64 o 
   1  16   2      305.57      312.14      5.87 o 
   2  16   2      361.49      371.26      9.15 o 
   3  16   2      109.21      115.24      4.54 o 
   4  16   2       11.35        9.92      2.70 o 
   5  16   2       73.85       84.33      4.79 o 
   6  16   2      119.75      113.98      5.61 o 
  -6  17   2       37.32       41.42      4.57 o 
  -5  17   2       95.44      109.74      5.33 o 
  -4  17   2      102.12       96.59      4.78 o 
  -3  17   2       74.54       75.70      4.34 o 
  -2  17   2       22.67       21.53      3.15 o 
  -1  17   2        0.14       -3.72      2.69 o 
   0  17   2      127.95      120.58      4.72 o 
   1  17   2        4.97        8.88      2.34 o 
   2  17   2      101.45      104.63      4.54 o 
   3  17   2        1.69        6.75      2.83 o 
   4  17   2       11.81       12.11      3.48 o 
   5  17   2       27.43       24.58      4.38 o 
   6  17   2       93.98       93.63      6.09 o 
  -5  18   2       39.22       37.56      4.62 o 
  -4  18   2      263.72      272.86      7.99 o 
  -3  18   2      224.08      229.98     10.50 o 
  -2  18   2      103.55      110.77      5.20 o 
  -1  18   2      167.21      177.33      6.17 o 
   0  18   2       50.65       47.82      3.80 o 
   1  18   2        7.60       10.38      2.73 o 
   2  18   2        4.94        7.69      2.65 o 
   3  18   2       30.82       25.10      3.78 o 
   4  18   2       13.08       11.65      3.56 o 
   5  18   2        2.16        0.66      3.61 o 
  -3  19   2      291.05      303.86      8.54 o 
  -2  19   2        0.01       -1.50      2.96 o 
  -1  19   2      136.59      153.48      5.75 o 
   0  19   2        5.86       10.64      2.98 o 
   1  19   2       35.19       35.76      3.55 o 
   2  19   2        0.00        3.34      2.90 o 
   3  19   2        2.31        1.34      3.51 o 
  -1  20   2        3.72        4.82      3.12 o 
   0  20   2        0.14       -5.71      2.86 o 
   1  20   2      190.56      176.17      6.30 o 
 -11   0   3       46.11       44.91      7.50 o 
  -9   0   3       17.08       17.76      4.27 o 
  -7   0   3      679.07      714.64      9.52 o 
  -5   0   3      259.90      208.85      5.02 o 
  -3   0   3    24545.33    25571.13    260.80 o 
  -1   0   3        2.00        9.00      0.79 o 
   1   0   3      146.08      163.90      8.19 o 
   3   0   3     2002.80     1961.73     15.57 o 
   5   0   3     4360.29     4057.82     37.38 o 
   7   0   3     1900.11     1774.33     24.35 o 
   9   0   3        2.15       -0.58      3.60 o 
  11   0   3      487.44      502.66     16.56 o 
 -11   1   3      159.48      160.39      6.60 o 
 -10   1   3        0.81       -0.62      2.81 o 
  -9   1   3      253.10      257.11      6.92 o 
  -8   1   3      513.48      530.58      6.69 o 
  -7   1   3      483.24      517.60      5.96 o 
  -6   1   3      187.76      206.48      4.10 o 
  -5   1   3       65.51       61.82      2.08 o 
  -4   1   3      354.01      454.92      5.02 o 
  -3   1   3     2781.04     2935.56     21.87 o 
  -2   1   3       55.77       30.08      1.80 o 
  -1   1   3      429.33      392.71      4.27 o 
   0   1   3       17.28       15.15      1.17 o 
   1   1   3     1184.46     1290.96      9.31 o 
   2   1   3     1917.21     1961.63     10.93 o 
   3   1   3        9.90        8.21      0.58 o 
   4   1   3       16.24       10.55      0.82 o 
   5   1   3        0.51        3.17      1.04 o 
   6   1   3      156.02      154.17      2.97 o 
   7   1   3     1721.40     1598.63     13.35 o 
   8   1   3      273.35      258.21      5.56 o 
   9   1   3      217.94      209.55      5.66 o 
  10   1   3      254.83      245.59     10.02 o 
  11   1   3      135.11      135.03      7.89 o 
 -11   2   3      237.27      241.94      7.63 o 
 -10   2   3       81.42       77.36      4.98 o 
  -9   2   3      395.70      373.39      7.65 o 
  -8   2   3        6.95        6.27      1.92 o 
  -7   2   3      389.34      364.60      5.05 o 
  -6   2   3      205.26      223.73      3.80 o 
  -5   2   3       89.18       75.53      2.70 o 
  -4   2   3     4656.12     4833.30     33.67 o 
  -3   2   3      297.55      296.76      3.94 o 
  -2   2   3      972.79      951.32     10.38 o 
  -1   2   3     3889.06     4067.91     30.54 o 
   0   2   3        9.30        9.26      0.81 o 
   1   2   3      249.16      190.74      2.13 o 
   2   2   3      598.70      628.95      4.11 o 
   3   2   3      326.78      343.56      2.91 o 
   4   2   3     1680.14     1776.25     10.49 o 
   5   2   3       78.83       98.06      2.22 o 
   6   2   3      468.67      464.79      5.51 o 
   7   2   3      335.83      295.05      4.66 o 
   8   2   3       78.70       73.19      3.36 o 
   9   2   3      232.18      235.14      7.50 o 
  10   2   3       54.68       54.15      5.19 o 
  11   2   3        3.38        2.82      3.63 o 
 -11   3   3      338.64      358.08      9.55 o 
 -10   3   3      302.61      330.89      7.89 o 
  -9   3   3       60.75       68.54      4.26 o 
  -8   3   3      126.99      131.16      3.86 o 
  -7   3   3       81.60       78.65      3.77 o 
  -6   3   3      381.88      354.79      4.79 o 
  -5   3   3     1373.01     1323.12     10.84 o 
  -4   3   3      276.61      218.34      3.99 o 
  -3   3   3     2970.55     3004.81     23.98 o 
  -2   3   3     1281.31     1331.00     11.42 o 
  -1   3   3        4.70       13.19      1.20 o 
   0   3   3     2823.17     3022.55     24.35 o 
   1   3   3      278.27      309.13      2.93 o 
   2   3   3       66.14       75.49      1.30 o 
   3   3   3      388.89      441.27      3.59 o 
   4   3   3       47.87       57.07      1.55 o 
   5   3   3       25.82       34.83      1.57 o 
   6   3   3      130.04      130.20      3.09 o 
   7   3   3        8.54        4.48      1.98 o 
   8   3   3      127.37      137.97      4.73 o 
   9   3   3       18.38       16.66      4.26 o 
  10   3   3       90.03       86.90      4.75 o 
  11   3   3       49.06       51.94      4.50 o 
 -11   4   3        1.08       -1.36      4.22 o 
 -10   4   3      612.45      617.80     11.52 o 
  -9   4   3       30.01       36.36      3.53 o 
  -8   4   3       59.12       71.95      3.13 o 
  -7   4   3      453.28      463.44      5.83 o 
  -6   4   3     1661.58     1568.59     12.06 o 
  -5   4   3        7.75        7.23      1.48 o 
  -4   4   3       22.62       27.91      1.95 o 
  -3   4   3     4576.97     4837.80     40.85 o 
  -2   4   3     1643.17     1620.60     14.72 o 
  -1   4   3     3557.37     3828.63     40.35 o 
   0   4   3    26322.79    26368.27    190.55 o 
   1   4   3        5.41        7.70      1.07 o 
   2   4   3      154.79      148.78      2.27 o 
   3   4   3       68.04      127.47      2.44 o 
   4   4   3       54.16       64.69      1.87 o 
   5   4   3      118.84      101.05      2.78 o 
   6   4   3       16.80       15.93      1.82 o 
   7   4   3      579.52      512.01      7.04 o 
   8   4   3       60.43       69.98      3.58 o 
   9   4   3        0.05       -0.97      2.45 o 
  10   4   3      247.68      277.34      7.24 o 
  11   4   3       84.21       92.56      5.50 o 
 -11   5   3        0.14       -9.09      5.49 o 
 -10   5   3      350.12      355.93      8.93 o 
  -9   5   3      137.94      138.20      5.50 o 
  -8   5   3      143.39      147.59      4.09 o 
  -7   5   3      859.41      852.62      7.98 o 
  -6   5   3      840.65      827.22      7.83 o 
  -5   5   3     1020.26      996.79      9.15 o 
  -4   5   3     3682.64     3874.56     31.12 o 
  -3   5   3       31.71       29.12      2.08 o 
  -2   5   3      643.96      632.04      7.77 o 
  -1   5   3        1.06       18.25      1.55 o 
   0   5   3       43.04       50.95      1.66 o 
   1   5   3      697.66      651.19      7.58 o 
   2   5   3      189.59      177.21      3.42 o 
   3   5   3       69.57      126.07      2.53 o 
   4   5   3       10.92       14.19      1.33 o 
   5   5   3       27.07       37.98      2.06 o 
   6   5   3      108.60      102.17      3.79 o 
   7   5   3     1191.46     1092.83     11.95 o 
   8   5   3       74.53       63.88      3.43 o 
   9   5   3       66.61       71.76      5.96 o 
  10   5   3      274.29      294.62      7.83 o 
 -11   6   3        0.87       -1.25      3.55 o 
 -10   6   3       56.54       54.84      4.85 o 
  -9   6   3      455.16      461.59      9.51 o 
  -8   6   3       50.69       57.34      2.85 o 
  -7   6   3       15.34       19.95      1.89 o 
  -6   6   3      653.60      632.71      7.06 o 
  -5   6   3      172.28      179.47      4.03 o 
  -4   6   3     9462.16     9544.11     77.34 o 
  -3   6   3      400.80      410.20      9.29 o 
  -2   6   3     1094.47     1169.07     12.74 o 
  -1   6   3       38.44       48.96      2.06 o 
   0   6   3       88.50      102.24      2.33 o 
   1   6   3      532.81      602.42      7.52 o 
   2   6   3      808.16      807.01      7.63 o 
   3   6   3      107.64       97.21      2.37 o 
   4   6   3     3310.14     2883.86     21.20 o 
   5   6   3      792.24      775.38      7.44 o 
   6   6   3      666.16      625.70      8.48 o 
   7   6   3       31.69       30.56      3.57 o 
   8   6   3      195.67      193.40      7.72 o 
   9   6   3      157.13      150.34      5.92 o 
  10   6   3       83.85       83.64      5.07 o 
 -10   7   3      208.38      206.66      7.74 o 
  -9   7   3        6.54        5.53      3.14 o 
  -8   7   3        0.27       -2.06      2.19 o 
  -7   7   3       28.17       26.59      2.12 o 
  -6   7   3       16.55       21.09      2.66 o 
  -5   7   3      275.07      260.26      4.33 o 
  -4   7   3       18.34       16.37      1.98 o 
  -3   7   3       66.34       71.52      2.97 o 
  -2   7   3     2040.66     2112.28     18.17 o 
  -1   7   3       28.41       30.09      1.88 o 
   0   7   3     6406.84     6459.70     45.95 o 
   1   7   3      248.48      249.12      4.73 o 
   2   7   3     1176.28     1149.95     10.33 o 
   3   7   3      372.37      410.62      4.76 o 
   4   7   3      312.82      299.39      3.97 o 
   5   7   3       40.79       44.77      2.01 o 
   6   7   3       38.76       48.58      3.09 o 
   7   7   3      265.48      280.06      6.56 o 
   8   7   3     1029.60     1010.24     12.86 o 
   9   7   3       43.13       42.72      4.61 o 
  10   7   3      539.01      536.64     10.58 o 
 -10   8   3      152.92      155.48      7.44 o 
  -9   8   3       59.07       61.85      4.63 o 
  -8   8   3      257.28      244.25      6.36 o 
  -7   8   3       16.86       22.74      2.30 o 
  -6   8   3     1437.28     1382.87     12.47 o 
  -5   8   3      379.76      383.39      5.25 o 
  -4   8   3      183.32      185.91      4.03 o 
  -3   8   3      488.50      407.17      6.17 o 
  -2   8   3       13.01       18.64      2.03 o 
  -1   8   3     5829.63     6083.18     46.62 o 
   0   8   3     8727.83     9275.02     65.26 o 
   1   8   3      290.08      250.59      5.15 o 
   2   8   3      303.42      270.53      4.27 o 
   3   8   3     2589.88     2597.70     18.56 o 
   4   8   3     1092.10     1061.89      9.33 o 
   5   8   3     2415.08     2362.71     16.53 o 
   6   8   3      702.71      657.41      8.37 o 
   7   8   3        1.62        1.09      3.13 o 
   8   8   3       61.76       64.13      4.26 o 
   9   8   3        1.30        1.16      2.78 o 
  10   8   3       76.87       94.68      5.46 o 
 -10   9   3      272.08      279.90      9.39 o 
  -9   9   3        0.25       -0.36      5.22 o 
  -8   9   3        6.58        5.87      2.71 o 
  -7   9   3       42.55       46.28      2.95 o 
  -6   9   3      949.60      928.62      8.86 o 
  -5   9   3       61.06       69.51      2.80 o 
  -4   9   3     2220.23     2213.13     17.30 o 
  -3   9   3      294.71      273.68      4.44 o 
  -2   9   3      300.09      352.80      5.07 o 
  -1   9   3      938.49      922.31      9.81 o 
   0   9   3      266.00      255.86      4.44 o 
   1   9   3     1337.18     1306.89     12.79 o 
   2   9   3        0.03        0.50      1.49 o 
   3   9   3     1224.95     1211.05     10.47 o 
   4   9   3       50.07       53.27      2.70 o 
   5   9   3      164.91      168.38      4.54 o 
   6   9   3      303.83      282.12      5.55 o 
   7   9   3       58.19       60.39      3.96 o 
   8   9   3        0.81       -0.02      2.71 o 
   9   9   3      346.15      346.17      7.86 o 
  10   9   3       24.26       26.22      3.74 o 
 -10  10   3       59.08       51.90      5.46 o 
  -9  10   3      990.25     1007.00     16.47 o 
  -8  10   3      362.24      368.02     13.67 o 
  -7  10   3      105.40      109.80      4.42 o 
  -6  10   3       89.13       87.23      3.52 o 
  -5  10   3        0.05        1.74      1.83 o 
  -4  10   3     1116.70     1183.15     10.66 o 
  -3  10   3       36.07       38.02      2.33 o 
  -2  10   3       68.08       45.00      2.45 o 
  -1  10   3      326.68      359.74      4.97 o 
   0  10   3      535.53      568.16      6.25 o 
   1  10   3      893.48      924.97     10.35 o 
   2  10   3       11.18        2.72      1.62 o 
   3  10   3      178.77      184.49      4.21 o 
   4  10   3        1.02        1.29      1.54 o 
   5  10   3       56.63       63.06      2.95 o 
   6  10   3      198.51      196.27      5.51 o 
   7  10   3       18.09       19.21      3.14 o 
   8  10   3        8.53        5.24      3.22 o 
   9  10   3        2.27        5.17      3.00 o 
  -9  11   3       42.66       42.07      4.94 o 
  -8  11   3       75.42       73.40      6.31 o 
  -7  11   3       53.46       60.28      3.69 o 
  -6  11   3        2.79       -0.23      2.04 o 
  -5  11   3       97.82      105.68      3.51 o 
  -4  11   3        3.49        3.00      1.99 o 
  -3  11   3      151.56      161.97      4.09 o 
  -2  11   3      182.37      203.04      4.59 o 
  -1  11   3        2.88        0.42      1.71 o 
   0  11   3      605.82      665.70      7.35 o 
   1  11   3       20.30       28.90      2.24 o 
   2  11   3       40.22       45.26      2.33 o 
   3  11   3        8.36        9.18      1.88 o 
   4  11   3       64.41       58.03      2.46 o 
   5  11   3       41.24       40.21      2.71 o 
   6  11   3        2.18        2.64      2.21 o 
   7  11   3      197.94      197.93      6.61 o 
   8  11   3       68.51       67.46      4.64 o 
   9  11   3        5.92        3.11      3.68 o 
  -9  12   3       63.20       57.02      6.31 o 
  -8  12   3      872.64      877.00     17.63 o 
  -7  12   3      130.12      135.83      5.33 o 
  -6  12   3       89.23       92.89      3.88 o 
  -5  12   3      185.30      183.41      4.67 o 
  -4  12   3      172.44      174.72      4.44 o 
  -3  12   3      205.28      186.18      4.39 o 
  -2  12   3      307.28      281.97      5.09 o 
  -1  12   3     1166.08     1189.55     11.68 o 
   0  12   3      842.74      915.52      8.93 o 
   1  12   3      295.63      310.27      4.98 o 
   2  12   3       19.67       15.79      1.95 o 
   3  12   3      670.95      651.74      7.25 o 
   4  12   3      776.23      781.68      8.54 o 
   5  12   3     1205.34     1158.56     13.35 o 
   6  12   3      743.13      722.75      9.90 o 
   7  12   3       49.49       48.55      3.79 o 
   8  12   3       18.49       19.58      4.47 o 
   9  12   3        9.73       12.78      3.68 o 
  -8  13   3       31.36       29.41      4.27 o 
  -7  13   3       21.09        8.83      3.23 o 
  -6  13   3       10.91        7.69      2.52 o 
  -5  13   3       26.08       23.78      2.68 o 
  -4  13   3        1.48       -0.53      1.98 o 
  -3  13   3      266.05      257.45      5.10 o 
  -2  13   3       13.07       10.41      2.11 o 
  -1  13   3      830.84      776.15      9.13 o 
   0  13   3       27.54       28.61      2.36 o 
   1  13   3     2004.90     2014.13     14.67 o 
   2  13   3      128.55      127.98      3.54 o 
   3  13   3      542.22      510.68      6.64 o 
   4  13   3        1.76       -3.49      2.49 o 
   5  13   3      152.60      160.93      5.44 o 
   6  13   3       18.58       20.86      2.92 o 
   7  13   3      230.74      230.03      6.77 o 
   8  13   3       45.48       48.23      4.63 o 
  -8  14   3       38.25       41.80      4.59 o 
  -7  14   3       23.40       25.95      3.75 o 
  -6  14   3      107.40      106.34      4.38 o 
  -5  14   3       70.29       69.04      3.60 o 
  -4  14   3       42.94       37.19      3.08 o 
  -3  14   3      430.31      431.06      7.11 o 
  -2  14   3       29.75       32.33      2.90 o 
  -1  14   3      102.50       97.19      4.08 o 
   0  14   3       26.52       25.33      2.35 o 
   1  14   3      186.67      199.82      4.06 o 
   2  14   3      294.96      278.60      4.92 o 
   3  14   3      534.64      517.25      6.95 o 
   4  14   3      308.82      311.68      6.10 o 
   5  14   3      349.81      346.99      6.93 o 
   6  14   3      632.95      620.99     10.55 o 
   7  14   3       29.99       23.96      3.59 o 
   8  14   3       43.34       43.20      4.75 o 
  -7  15   3       18.62       15.03      4.04 o 
  -6  15   3       90.48       84.76      4.35 o 
  -5  15   3      116.70      105.30      4.80 o 
  -4  15   3        1.80        3.92      2.38 o 
  -3  15   3        1.43        1.71      2.27 o 
  -2  15   3       99.84      104.27      4.19 o 
  -1  15   3        1.84        3.94      3.02 o 
   0  15   3      333.65      354.42      6.16 o 
   1  15   3        2.88        1.22      1.91 o 
   2  15   3      313.37      316.48      6.20 o 
   3  15   3        8.27        5.66      2.34 o 
   4  15   3        8.48        8.01      2.39 o 
   5  15   3       74.80       64.51      4.59 o 
   6  15   3      105.49       94.22      5.04 o 
   7  15   3      252.75      242.43      8.02 o 
  -6  16   3       64.42       63.18      5.87 o 
  -5  16   3        4.68        3.18      2.55 o 
  -4  16   3       83.59       95.90      4.38 o 
  -3  16   3       38.86       40.50      3.44 o 
  -2  16   3       46.78       50.04      3.67 o 
  -1  16   3       11.19       11.28      2.77 o 
   0  16   3       54.36       59.69      3.43 o 
   1  16   3       45.78       48.55      2.92 o 
   2  16   3      178.80      180.23      5.14 o 
   3  16   3       15.24       20.33      3.04 o 
   4  16   3       25.54       26.29      3.15 o 
   5  16   3       30.55       18.77      3.48 o 
   6  16   3       29.83       25.50      4.12 o 
  -6  17   3       86.06       80.39      5.63 o 
  -5  17   3       14.33       13.43      3.06 o 
  -4  17   3      174.49      185.02      6.00 o 
  -3  17   3       63.70       63.41      4.15 o 
  -2  17   3      179.39      177.05      6.02 o 
  -1  17   3        3.65       11.38      2.89 o 
   0  17   3       26.86       25.93      3.23 o 
   1  17   3       20.34       17.94      2.62 o 
   2  17   3       33.82       26.77      3.21 o 
   3  17   3       81.57       83.05      6.01 o 
   4  17   3        2.87       -2.82      2.81 o 
   5  17   3       15.48       15.21      3.93 o 
  -5  18   3        5.69        0.58      3.28 o 
  -4  18   3       74.88       67.65      4.60 o 
  -3  18   3       92.52      102.69      5.50 o 
  -2  18   3      234.15      229.04      7.28 o 
  -1  18   3       49.99       51.76      4.45 o 
   0  18   3      163.44      171.80      5.70 o 
   1  18   3        0.22        3.79      2.51 o 
   2  18   3       77.73       77.27      4.49 o 
   3  18   3       17.57       12.07      3.75 o 
   4  18   3        3.70        1.35      3.10 o 
  -3  19   3      150.43      156.82      6.71 o 
  -2  19   3       64.32       72.54      4.99 o 
  -1  19   3        7.48        7.28      3.30 o 
   0  19   3       62.18       75.61      4.69 o 
   1  19   3       23.14       30.08      4.03 o 
   2  19   3        1.39       -1.42      2.91 o 
   3  19   3        4.53        8.82      3.25 o 
   0  20   3        4.91        2.13      3.21 o 
 -10   0   4      511.43      562.33     20.70 o 
  -8   0   4      138.18      138.67      5.44 o 
  -6   0   4       99.30      129.04      4.42 o 
  -4   0   4     1153.29     1237.46     19.81 o 
  -2   0   4      921.37     1036.98     12.40 o 
   0   0   4      623.74      558.21      5.06 o 
   2   0   4      171.18      200.16      3.52 o 
   4   0   4      121.90       64.77      2.32 o 
   6   0   4    13608.76    13297.40    147.57 o 
   8   0   4     1153.82     1073.63     22.50 o 
  10   0   4       22.78       16.95      6.05 o 
 -11   1   4      141.71      144.25      7.34 o 
 -10   1   4        2.01       -1.18      2.88 o 
  -9   1   4        0.58        0.06      2.61 o 
  -8   1   4      176.69      195.40      4.29 o 
  -7   1   4      103.93      131.78      3.14 o 
  -6   1   4      357.39      447.84      5.75 o 
  -5   1   4      109.76      101.61      3.03 o 
  -4   1   4      640.82      767.40      7.84 o 
  -3   1   4        0.47        7.20      0.81 o 
  -2   1   4      188.21      218.24      2.73 o 
  -1   1   4       35.61       18.39      0.97 o 
   0   1   4     1829.69     1814.57     12.04 o 
   1   1   4      609.23      632.52      5.08 o 
   2   1   4     8171.22     8784.00     46.26 o 
   3   1   4     3614.28     3739.68     20.08 o 
   4   1   4       19.17       46.04      1.20 o 
   5   1   4      774.18      766.99      5.51 o 
   6   1   4       79.23       70.78      5.86 o 
   7   1   4        9.00        6.57      1.69 o 
   8   1   4      366.31      361.03      6.35 o 
   9   1   4       71.59       66.76      3.89 o 
  10   1   4      240.53      224.99      6.96 o 
  11   1   4      441.90      475.20     10.70 o 
 -11   2   4        7.21        8.80      3.75 o 
 -10   2   4       24.60       18.35      3.68 o 
  -9   2   4       30.36       31.53      3.39 o 
  -8   2   4       31.77       29.40      2.64 o 
  -7   2   4        1.27       -2.20      1.54 o 
  -6   2   4        0.48        7.11      3.00 o 
  -5   2   4      197.84      225.56      4.26 o 
  -4   2   4       27.44       13.55      1.64 o 
  -3   2   4     2047.31     2177.46     17.04 o 
  -2   2   4        0.26        1.48      1.00 o 
  -1   2   4     3936.14     3884.44     27.63 o 
   0   2   4     4374.92     4553.41     35.75 o 
   1   2   4      227.24      236.08      2.43 o 
   2   2   4    10316.67    11098.08     61.13 o 
   3   2   4      200.85      191.50      2.17 o 
   4   2   4     1949.42     2111.53     12.28 o 
   5   2   4     1765.81     1745.10     10.14 o 
   6   2   4        3.56        2.30      2.49 o 
   7   2   4      333.00      337.51      4.97 o 
   8   2   4        0.41        0.56      1.93 o 
   9   2   4       94.19       93.01      4.18 o 
  10   2   4        3.58       -0.10      4.73 o 
  11   2   4       10.99        6.74      3.70 o 
 -11   3   4      194.22      192.03      7.76 o 
 -10   3   4      211.63      204.67      6.75 o 
  -9   3   4      129.66      138.52      5.50 o 
  -8   3   4      113.03      111.27      3.69 o 
  -7   3   4       97.84       95.56      3.12 o 
  -6   3   4      158.22      154.00      3.58 o 
  -5   3   4       77.95      107.51      2.70 o 
  -4   3   4      586.50      504.70      6.02 o 
  -3   3   4      326.11      289.57      5.47 o 
  -2   3   4     1823.37     1877.99     14.58 o 
  -1   3   4     5846.58     6017.47     48.15 o 
   0   3   4     1193.02     1167.70     11.05 o 
   1   3   4       41.31       53.69      1.41 o 
   2   3   4      153.12      193.04      2.18 o 
   3   3   4      437.89      490.30      3.95 o 
   4   3   4     1781.99     1931.94     12.09 o 
   5   3   4        4.38        2.81      1.24 o 
   6   3   4       85.75       81.08      2.92 o 
   7   3   4       69.65       56.21      2.59 o 
   8   3   4        5.56        6.34      2.13 o 
   9   3   4       81.12       84.56      4.58 o 
  10   3   4       25.80       26.57      3.46 o 
  11   3   4       42.41       42.77      4.74 o 
 -11   4   4        1.13        5.93      4.52 o 
 -10   4   4      429.64      461.83      9.24 o 
  -9   4   4      445.31      444.79      8.57 o 
  -8   4   4        9.99       10.09      2.32 o 
  -7   4   4      182.35      188.88      3.92 o 
  -6   4   4      243.44      241.42      4.33 o 
  -5   4   4     1861.42     1786.52     14.18 o 
  -4   4   4      290.53      274.97      4.70 o 
  -3   4   4        9.49        8.87      1.52 o 
  -2   4   4        7.89        3.04      1.09 o 
  -1   4   4      413.37      480.28      5.67 o 
   0   4   4      677.78      813.86      7.90 o 
   1   4   4      382.39      419.78      5.58 o 
   2   4   4       58.34       60.07      1.69 o 
   3   4   4      257.87      251.31      2.77 o 
   4   4   4      216.28      253.94      3.66 o 
   5   4   4        3.72        5.35      1.45 o 
   6   4   4     2390.56     2301.84     18.80 o 
   7   4   4        0.26       -0.39      1.71 o 
   8   4   4      118.92      101.10      4.06 o 
   9   4   4        0.31       -0.63      2.43 o 
  10   4   4       30.55       34.22      3.62 o 
  11   4   4      200.80      216.85      7.79 o 
 -11   5   4      107.75      102.10      6.81 o 
 -10   5   4      144.08      142.85      6.48 o 
  -9   5   4      479.40      472.95      8.88 o 
  -8   5   4        0.58        3.11      2.03 o 
  -7   5   4      158.42      172.61      3.98 o 
  -6   5   4      987.91      949.84      9.24 o 
  -5   5   4      176.73      184.06      4.50 o 
  -4   5   4     2166.23     2262.23     19.62 o 
  -3   5   4     2859.28     3072.69     26.91 o 
  -2   5   4        7.07       18.39      1.85 o 
  -1   5   4     3338.96     3437.71     30.90 o 
   0   5   4        3.96        0.26      1.00 o 
   1   5   4        2.12        4.85      1.46 o 
   2   5   4     2125.21     2151.96     15.63 o 
   3   5   4      182.50      224.61      3.11 o 
   4   5   4       72.49       53.11      1.97 o 
   5   5   4       70.87       80.40      2.69 o 
   6   5   4        3.09        1.26      1.95 o 
   7   5   4      119.71      110.05      3.97 o 
   8   5   4      202.37      198.41      5.32 o 
   9   5   4        1.49       -4.98      2.49 o 
  10   5   4      198.94      197.18      6.79 o 
 -10   6   4       90.76       89.59      5.54 o 
  -9   6   4        0.40        0.20      3.54 o 
  -8   6   4      936.05      951.99     10.00 o 
  -7   6   4       87.07       93.35      3.02 o 
  -6   6   4      636.10      639.32      6.70 o 
  -5   6   4     1363.94     1395.87     13.39 o 
  -4   6   4        6.97       10.20      2.01 o 
  -3   6   4     4193.71     3984.33     34.25 o 
  -2   6   4      406.34      403.16      5.80 o 
  -1   6   4     7875.33     7599.92     60.63 o 
   0   6   4        1.15        5.12      1.10 o 
   1   6   4       85.96       74.91      2.63 o 
   2   6   4      587.09      609.12      6.65 o 
   3   6   4      189.29      179.67      3.00 o 
   4   6   4     1048.68     1127.84      9.65 o 
   5   6   4     3691.42     3659.93     25.35 o 
   6   6   4       46.67       40.61      2.82 o 
   7   6   4      320.18      301.71      5.91 o 
   8   6   4       16.17        9.29      2.48 o 
   9   6   4      163.86      169.60      8.93 o 
  10   6   4        4.68        0.29      3.18 o 
 -10   7   4        5.29        4.05      3.45 o 
  -9   7   4       17.22       21.41      3.66 o 
  -8   7   4       41.57       45.33      2.96 o 
  -7   7   4      337.08      344.51      5.08 o 
  -6   7   4       94.83      102.03      3.19 o 
  -5   7   4     1595.54     1671.52     14.76 o 
  -4   7   4        0.94        4.30      2.12 o 
  -3   7   4      105.55      103.21      3.44 o 
  -2   7   4      104.62       95.81      3.47 o 
  -1   7   4     4261.32     4234.92     35.30 o 
   0   7   4       58.20       80.98      2.62 o 
   1   7   4     1690.16     1721.40     17.28 o 
   2   7   4      481.88      462.23      5.50 o 
   3   7   4     1166.45     1112.82      9.53 o 
   4   7   4      685.05      718.38      6.91 o 
   5   7   4      703.10      673.06      7.82 o 
   6   7   4       49.84       44.11      2.77 o 
   7   7   4       34.87       27.65      3.24 o 
   8   7   4       15.80        7.24      2.63 o 
   9   7   4      495.33      495.33      9.62 o 
  10   7   4       75.43       70.93      4.96 o 
 -10   8   4       90.87       89.57      5.75 o 
  -9   8   4       40.08       55.57      4.51 o 
  -8   8   4        8.51        3.81      2.23 o 
  -7   8   4      357.25      336.91      5.40 o 
  -6   8   4       92.66       86.39      3.06 o 
  -5   8   4      697.47      648.81      7.15 o 
  -4   8   4      350.42      331.70      5.27 o 
  -3   8   4      325.81      284.64      4.92 o 
  -2   8   4      512.27      440.98      6.63 o 
  -1   8   4        0.11        7.93      1.74 o 
   0   8   4     2844.46     2914.49     23.79 o 
   1   8   4      738.09      607.72      7.68 o 
   2   8   4       44.76       58.05      2.33 o 
   3   8   4      193.70      214.34      3.67 o 
   4   8   4     1666.85     1623.09     13.57 o 
   5   8   4      590.88      570.72      8.39 o 
   6   8   4     1019.70      991.98     11.57 o 
   7   8   4      449.70      431.65      8.18 o 
   8   8   4      226.70      233.96      5.82 o 
   9   8   4       13.71       12.40      3.01 o 
  10   8   4       23.21       22.70      3.59 o 
 -10   9   4       12.51       13.31      4.08 o 
  -9   9   4      459.23      477.47     10.12 o 
  -8   9   4      146.41      134.36      4.83 o 
  -7   9   4       47.24       48.30      3.03 o 
  -6   9   4      130.30      131.38      3.80 o 
  -5   9   4      521.85      486.99      6.61 o 
  -4   9   4       76.43      100.09      3.31 o 
  -3   9   4     1838.74     1896.80     15.86 o 
  -2   9   4        2.41        7.48      1.77 o 
  -1   9   4     1463.15     1575.68     14.69 o 
   0   9   4      796.24      715.14      8.37 o 
   1   9   4      222.14      210.96      4.55 o 
   2   9   4     1049.00      995.59      9.28 o 
   3   9   4        4.57        3.72      1.66 o 
   4   9   4      715.28      710.08      7.17 o 
   5   9   4       47.40       49.44      2.83 o 
   6   9   4        6.37       10.30      2.16 o 
   7   9   4      251.02      215.66      6.26 o 
   8   9   4       67.98       75.12      4.63 o 
   9   9   4       16.89       23.50      3.36 o 
  10   9   4      106.83       97.14      5.69 o 
  -9  10   4      215.04      203.03      8.15 o 
  -8  10   4      925.74      948.71     15.03 o 
  -7  10   4      242.05      252.15      6.92 o 
  -6  10   4      318.35      324.90      5.49 o 
  -5  10   4     1010.56     1025.40     10.42 o 
  -4  10   4       18.85       21.00      2.18 o 
  -3  10   4      310.24      282.09      4.85 o 
  -2  10   4       33.34       60.56      3.06 o 
  -1  10   4      752.92      883.47      9.01 o 
   0  10   4       82.68      100.86      3.04 o 
   1  10   4      209.14      217.61      4.02 o 
   2  10   4       32.41       27.28      2.02 o 
   3  10   4      109.54      105.45      3.55 o 
   4  10   4       41.58       45.68      2.37 o 
   5  10   4       75.15      102.20      3.44 o 
   6  10   4      270.96      237.24      5.37 o 
   7  10   4      287.95      298.60      8.27 o 
   8  10   4       35.43       31.91      3.67 o 
   9  10   4        5.20        0.40      2.97 o 
  -9  11   4        1.65       -5.79      3.50 o 
  -8  11   4      209.26      201.85      7.71 o 
  -7  11   4        0.95       -0.43      2.41 o 
  -6  11   4        4.56        3.70      2.13 o 
  -5  11   4      362.67      371.33      5.74 o 
  -4  11   4      788.82      780.46      8.72 o 
  -3  11   4       81.64       86.98      3.27 o 
  -2  11   4      491.95      528.92      6.95 o 
  -1  11   4      367.45      409.73      5.91 o 
   0  11   4        4.39        3.64      1.79 o 
   1  11   4       94.68       95.79      3.03 o 
   2  11   4       46.33       47.54      2.36 o 
   3  11   4       83.02       99.55      3.16 o 
   4  11   4        0.17        2.70      1.80 o 
   5  11   4      168.24      169.04      4.37 o 
   6  11   4      355.03      346.29      6.51 o 
   7  11   4       63.00       64.37      4.35 o 
   8  11   4       16.04        8.76      3.08 o 
   9  11   4       14.04       18.22      3.39 o 
  -9  12   4       67.74       68.92      5.69 o 
  -8  12   4      320.66      315.59      9.11 o 
  -7  12   4     1300.01     1274.40     16.55 o 
  -6  12   4       62.48       57.68      3.39 o 
  -5  12   4        0.04        0.33      2.04 o 
  -4  12   4      494.51      498.76      6.99 o 
  -3  12   4      255.58      234.36      4.82 o 
  -2  12   4       24.02       36.20      2.82 o 
  -1  12   4       15.10       10.25      2.35 o 
   0  12   4      454.70      445.48      6.24 o 
   1  12   4      628.36      620.19      6.76 o 
   2  12   4      355.74      365.94      5.19 o 
   3  12   4        0.06       -1.56      1.85 o 
   4  12   4      678.94      678.09      8.50 o 
   5  12   4      582.22      575.11      8.00 o 
   6  12   4     1190.85     1172.68     13.31 o 
   7  12   4      455.26      474.19      9.55 o 
   8  12   4       37.72       42.62      4.15 o 
  -8  13   4      152.65      154.74      6.97 o 
  -7  13   4       15.44        8.89      2.73 o 
  -6  13   4       75.82       67.08      3.63 o 
  -5  13   4        0.01        2.10      2.14 o 
  -4  13   4      131.13      132.59      4.34 o 
  -3  13   4      129.51      132.48      4.36 o 
  -2  13   4       19.29       25.27      2.66 o 
  -1  13   4       74.09       66.88      3.47 o 
   0  13   4      522.91      496.56      7.78 o 
   1  13   4       52.24       58.10      2.71 o 
   2  13   4     1801.10     1740.58     13.80 o 
   3  13   4      223.53      224.53      4.99 o 
   4  13   4      779.49      767.25      9.32 o 
   5  13   4        0.00        0.07      2.41 o 
   6  13   4        1.11        2.15      2.55 o 
   7  13   4       75.03       76.97      4.66 o 
   8  13   4      112.07      115.86      6.04 o 
  -8  14   4       14.67       19.19      4.21 o 
  -7  14   4       21.34       22.91      3.81 o 
  -6  14   4       71.42       62.85      3.67 o 
  -5  14   4       19.99       18.10      2.72 o 
  -4  14   4        7.64        6.16      2.38 o 
  -3  14   4       85.52       84.48      3.84 o 
  -2  14   4      166.80      145.96      4.84 o 
  -1  14   4      129.71      155.63      4.85 o 
   0  14   4      286.57      295.42      5.39 o 
   1  14   4        9.18       12.28      1.93 o 
   2  14   4      461.88      444.12      6.10 o 
   3  14   4      600.36      576.67      8.14 o 
   4  14   4       71.47       85.35      4.80 o 
   5  14   4      328.56      320.90      7.20 o 
   6  14   4     1134.49     1094.66     15.83 o 
   7  14   4      501.86      504.21      9.63 o 
  -7  15   4      206.72      208.96      7.73 o 
  -6  15   4       37.08       35.58      3.77 o 
  -5  15   4       81.17       87.81      4.30 o 
  -4  15   4        7.56        6.44      2.53 o 
  -3  15   4        0.48       -0.03      2.25 o 
  -2  15   4       43.38       44.45      3.32 o 
  -1  15   4       16.00       15.90      2.95 o 
   0  15   4        1.24        0.03      2.34 o 
   1  15   4      381.97      404.68      5.79 o 
   2  15   4       63.77       66.14      2.95 o 
   3  15   4      239.57      229.75      5.57 o 
   4  15   4        6.61        3.05      2.32 o 
   5  15   4       49.66       53.21      3.87 o 
   6  15   4      279.36      268.98      7.30 o 
   7  15   4       44.51       42.98      4.66 o 
  -6  16   4       28.55       34.63      3.49 o 
  -5  16   4       57.61       57.26      4.03 o 
  -4  16   4       17.56       13.90      2.83 o 
  -3  16   4       44.85       47.61      3.43 o 
  -2  16   4      630.36      624.78      9.49 o 
  -1  16   4      591.60      603.47      9.42 o 
   0  16   4        1.17        0.22      2.28 o 
   1  16   4        5.39        7.10      2.09 o 
   2  16   4      172.79      168.09      5.21 o 
   3  16   4       87.01       81.34      4.01 o 
   4  16   4        5.62        5.46      2.41 o 
   5  16   4        4.33       -1.26      2.92 o 
   6  16   4      150.61      145.38      6.69 o 
  -6  17   4      408.82      396.18      8.79 o 
  -5  17   4       27.42       29.27      3.52 o 
  -4  17   4        0.16        4.74      2.76 o 
  -3  17   4      616.17      592.59     10.00 o 
  -2  17   4        0.21        1.68      2.86 o 
  -1  17   4      728.11      714.76     11.29 o 
   0  17   4        7.66        6.20      2.91 o 
   1  17   4       33.81       33.52      2.87 o 
   2  17   4       12.97       11.33      2.67 o 
   3  17   4       93.11       93.47      4.92 o 
   4  17   4        3.88        0.44      2.97 o 
   5  17   4        3.82        0.17      3.26 o 
  -4  18   4        2.36        4.54      3.06 o 
  -3  18   4       35.96       29.07      3.91 o 
  -2  18   4       11.59        9.56      2.93 o 
  -1  18   4      522.44      526.53      9.93 o 
   0  18   4       68.63       74.68      4.46 o 
   1  18   4      163.06      161.46      6.78 o 
   2  18   4      240.77      246.24      7.99 o 
   3  18   4      264.97      261.41      8.30 o 
   4  18   4        4.57        8.19      3.76 o 
  -3  19   4       27.64       28.39      4.10 o 
  -2  19   4      110.92      119.82      7.16 o 
  -1  19   4       16.50       16.84      3.80 o 
   0  19   4       66.77       65.26      6.55 o 
   1  19   4       79.37       94.09      6.23 o 
   2  19   4       21.42       18.77      3.63 o 
   3  19   4        4.08        9.45      3.34 o 
 -11   0   5       63.33       64.27      7.10 o 
  -9   0   5       53.48       77.46      5.49 o 
  -7   0   5      192.75      156.11      5.44 o 
  -5   0   5        9.36       12.05      3.99 o 
  -3   0   5     2559.23     2599.61     34.71 o 
  -1   0   5    23824.83    24534.20    183.43 o 
   1   0   5     4666.39     4838.00     84.74 o 
   3   0   5      151.41      151.85      3.70 o 
   5   0   5     1537.47     1619.35     13.24 o 
   7   0   5     1609.51     1570.44     23.14 o 
   9   0   5      820.80      821.66     16.28 o 
  11   0   5       84.49       82.32     11.68 o 
 -11   1   5      138.00      144.17      7.00 o 
 -10   1   5      281.76      289.54      8.88 o 
  -9   1   5       17.64       11.22      2.45 o 
  -8   1   5       48.85       46.70      2.74 o 
  -7   1   5      131.31      122.79      4.02 o 
  -6   1   5        4.60        1.66      1.60 o 
  -5   1   5       79.78       79.85      3.66 o 
  -4   1   5        0.82       -1.07      1.39 o 
  -3   1   5     2238.41     2518.35     18.41 o 
  -2   1   5      154.17      144.84      2.05 o 
  -1   1   5        0.14        3.43      0.66 o 
   0   1   5      100.67      130.75      1.63 o 
   1   1   5     2652.79     2723.90     20.49 o 
   2   1   5     3809.75     4167.22     59.21 o 
   3   1   5     4942.19     5254.97     26.46 o 
   4   1   5     1808.40     1846.53      9.45 o 
   5   1   5      752.96      758.83      5.34 o 
   6   1   5     1058.69     1005.62     11.09 o 
   7   1   5        4.74        5.61      1.60 o 
   8   1   5       40.91       31.72      2.68 o 
   9   1   5      266.12      281.62      6.62 o 
  10   1   5       58.60       57.58      4.14 o 
  11   1   5      139.13      143.84      7.38 o 
 -11   2   5      126.46      136.74      6.81 o 
 -10   2   5        8.62        7.70      3.63 o 
  -9   2   5       19.77       18.19      2.67 o 
  -8   2   5       10.39       14.07      2.14 o 
  -7   2   5       17.22       19.89      2.24 o 
  -6   2   5       70.66       71.37      2.73 o 
  -5   2   5     8436.40     8042.06     57.72 o 
  -4   2   5        0.93        0.98      1.39 o 
  -3   2   5      267.65      386.30      4.91 o 
  -2   2   5      307.57      295.80      3.81 o 
  -1   2   5       83.22       76.99      1.80 o 
   0   2   5      905.52      863.40      7.47 o 
   1   2   5     1266.63     1300.48     10.28 o 
   2   2   5       75.32       69.10      1.21 o 
   3   2   5        0.16        5.41      0.61 o 
   4   2   5        0.98        1.15      0.58 o 
   5   2   5      815.07      848.83      7.26 o 
   6   2   5      122.27      119.10      3.45 o 
   7   2   5        2.67        3.27      1.59 o 
   8   2   5      232.04      230.20      4.93 o 
   9   2   5       53.03       60.27      3.89 o 
  10   2   5       73.32       61.03      4.74 o 
  11   2   5      802.10      822.32     14.69 o 
 -11   3   5      338.05      344.96     11.60 o 
 -10   3   5      329.05      326.86      8.75 o 
  -9   3   5      452.48      460.59      7.36 o 
  -8   3   5      217.52      232.67      6.08 o 
  -7   3   5       50.46       50.29      2.44 o 
  -6   3   5      938.97      923.40      8.79 o 
  -5   3   5     1017.74     1047.46      9.60 o 
  -4   3   5      172.87      225.68      4.05 o 
  -3   3   5       39.68       28.12      1.92 o 
  -2   3   5      352.48      336.51      4.45 o 
  -1   3   5     1229.32     1359.55     11.59 o 
   0   3   5     1366.90     1402.93     13.21 o 
   1   3   5     1055.02     1054.37      8.72 o 
   2   3   5      331.77      446.25      4.04 o 
   3   3   5      266.61      341.79      3.05 o 
   4   3   5        8.72        9.45      0.87 o 
   5   3   5      309.81      301.88      5.04 o 
   6   3   5      482.15      462.14      6.37 o 
   7   3   5        8.29       10.36      1.80 o 
   8   3   5       33.03       29.32      2.53 o 
   9   3   5       23.92       28.44      3.27 o 
  10   3   5        0.02       -4.33      3.21 o 
 -11   4   5        7.42        6.84      3.86 o 
 -10   4   5       41.71       41.52      4.45 o 
  -9   4   5      127.30      143.07      4.83 o 
  -8   4   5      381.88      394.21      6.10 o 
  -7   4   5      386.78      376.35      5.12 o 
  -6   4   5      804.56      746.17      7.75 o 
  -5   4   5       45.71       40.49      2.23 o 
  -4   4   5     3236.55     3154.29     26.11 o 
  -3   4   5      776.97      715.44      7.22 o 
  -2   4   5      576.93      627.59      6.31 o 
  -1   4   5     8252.89     8754.43     74.33 o 
   0   4   5      309.42      308.42      4.01 o 
   1   4   5      311.38      314.71      3.45 o 
   2   4   5      278.37      245.43      2.90 o 
   3   4   5       13.00       11.17      0.88 o 
   4   4   5      215.21      172.21      2.27 o 
   5   4   5      276.82      281.63      4.65 o 
   6   4   5        0.31        1.47      1.55 o 
   7   4   5       61.50       80.94      3.12 o 
   8   4   5        0.04       -3.01      1.84 o 
   9   4   5       59.59       68.65      5.13 o 
  10   4   5       57.11       57.95      4.22 o 
 -11   5   5        6.93        9.76      4.39 o 
 -10   5   5       89.37       83.79      5.44 o 
  -9   5   5      251.08      256.13      9.21 o 
  -8   5   5      369.93      402.89      5.99 o 
  -7   5   5      191.24      193.64      4.08 o 
  -6   5   5      155.01      149.07      3.68 o 
  -5   5   5      198.22      178.02      4.14 o 
  -4   5   5      534.41      581.29      8.47 o 
  -3   5   5     2361.95     2311.33     19.51 o 
  -2   5   5     1008.38     1091.34     11.20 o 
  -1   5   5       65.86       83.73      3.01 o 
   0   5   5      713.73      738.19      7.68 o 
   1   5   5      134.72      133.59      2.99 o 
   2   5   5      712.15      681.82      6.76 o 
   3   5   5     1560.29     1684.48     12.22 o 
   4   5   5      351.43      375.01      3.80 o 
   5   5   5      624.47      608.80      6.92 o 
   6   5   5        0.83        0.03      1.88 o 
   7   5   5        0.14        0.26      1.81 o 
   8   5   5        4.33       -2.15      1.99 o 
   9   5   5       82.56       88.00      4.60 o 
  10   5   5       16.97       19.62      3.64 o 
 -10   6   5       20.02       22.12      5.86 o 
  -9   6   5        4.65        7.73      3.19 o 
  -8   6   5       36.40       25.21      2.42 o 
  -7   6   5     1289.26     1330.91     11.31 o 
  -6   6   5        0.10       -2.42      1.76 o 
  -5   6   5        1.85        2.44      1.67 o 
  -4   6   5      310.38      366.14      5.59 o 
  -3   6   5      690.18      777.75      9.95 o 
  -2   6   5      451.44      439.09      8.03 o 
  -1   6   5      601.01      583.35      8.33 o 
   0   6   5     1652.02     1629.30     14.75 o 
   1   6   5       33.54       22.29      1.64 o 
   2   6   5       62.90       48.96      2.37 o 
   3   6   5       19.07       22.24      1.76 o 
   4   6   5        2.33        1.73      1.17 o 
   5   6   5      230.41      260.50      4.80 o 
   6   6   5       33.95       40.70      2.73 o 
   7   6   5        2.73        3.14      3.14 o 
   8   6   5      196.78      190.68      5.13 o 
   9   6   5        0.01       -2.55      2.49 o 
  10   6   5       67.85       69.27      4.65 o 
 -10   7   5        0.88       -4.25      3.62 o 
  -9   7   5        0.01       -3.10      3.02 o 
  -8   7   5        0.25        0.32      2.03 o 
  -7   7   5      249.99      244.23      4.68 o 
  -6   7   5     1288.64     1317.34     11.61 o 
  -5   7   5      244.86      264.43      4.89 o 
  -4   7   5     1943.27     2045.97     16.87 o 
  -3   7   5        2.15        2.48      2.36 o 
  -2   7   5      333.26      337.09      5.92 o 
  -1   7   5        3.15        0.89      1.40 o 
   0   7   5      632.89      634.81      7.34 o 
   1   7   5        1.33        1.81      1.33 o 
   2   7   5      603.00      476.32      5.98 o 
   3   7   5      104.86       96.04      2.85 o 
   4   7   5     1587.71     1534.80     12.74 o 
   5   7   5      505.68      493.46      6.93 o 
   6   7   5       20.65       27.86      2.69 o 
   7   7   5       22.88       20.02      3.56 o 
   8   7   5       16.06       12.15      2.82 o 
   9   7   5       10.00        4.78      3.19 o 
  10   7   5      128.30      137.60      6.28 o 
 -10   8   5        7.78        4.16      5.19 o 
  -9   8   5      191.27      194.71      8.10 o 
  -8   8   5        4.98        3.22      2.16 o 
  -7   8   5       92.87      101.74      3.72 o 
  -6   8   5        1.53        1.31      1.78 o 
  -5   8   5        9.11        5.14      2.00 o 
  -4   8   5      975.16     1015.40     10.25 o 
  -3   8   5       52.86       53.75      2.66 o 
  -2   8   5      174.62      172.14      4.02 o 
  -1   8   5      426.39      375.10      5.72 o 
   0   8   5       48.33       30.60      2.52 o 
   1   8   5      650.40      617.73      7.73 o 
   2   8   5      388.26      461.31      5.88 o 
   3   8   5       52.14       51.28      2.39 o 
   4   8   5       40.17       39.11      2.69 o 
   5   8   5      147.17      160.70      3.92 o 
   6   8   5      300.74      293.62      6.48 o 
   7   8   5      625.12      599.97      9.69 o 
   8   8   5      131.22      131.70      4.98 o 
   9   8   5      230.54      231.81      6.52 o 
  10   8   5      169.00      177.94      6.46 o 
 -10   9   5      219.40      214.13      9.80 o 
  -9   9   5       83.18       75.83      5.75 o 
  -8   9   5      291.55      301.16      6.74 o 
  -7   9   5       55.68       50.95      2.96 o 
  -6   9   5       51.50       46.78      2.69 o 
  -5   9   5       18.50       12.01      2.15 o 
  -4   9   5      698.40      724.99     12.08 o 
  -3   9   5       13.05       11.01      2.02 o 
  -2   9   5      499.13      513.13      6.78 o 
  -1   9   5       43.73       40.47      2.31 o 
   0   9   5      578.42      640.80      7.91 o 
   1   9   5      770.66      717.28      7.88 o 
   2   9   5      119.90      133.41      3.63 o 
   3   9   5      637.80      578.60      6.79 o 
   4   9   5       13.60        9.96      2.09 o 
   5   9   5      564.07      548.23      7.07 o 
   6   9   5      257.05      231.85      5.95 o 
   7   9   5      117.81      117.38      5.22 o 
   8   9   5       32.20       32.46      3.92 o 
   9   9   5       74.30       79.58      4.84 o 
  -9  10   5        7.45        6.70      3.96 o 
  -8  10   5      340.14      313.73      6.21 o 
  -7  10   5      912.69      942.31     10.13 o 
  -6  10   5      247.78      268.09      5.07 o 
  -5  10   5     1450.43     1459.93     13.26 o 
  -4  10   5      712.09      749.70      8.38 o 
  -3  10   5      745.57      819.89      9.31 o 
  -2  10   5        4.67        1.47      1.76 o 
  -1  10   5      116.16      157.84      3.81 o 
   0  10   5        2.32       13.17      2.07 o 
   1  10   5        8.41       12.14      1.80 o 
   2  10   5      101.58       98.46      3.12 o 
   3  10   5        1.68        8.66      1.85 o 
   4  10   5        6.08        3.33      1.83 o 
   5  10   5        8.53        3.29      1.90 o 
   6  10   5      559.05      522.11      7.75 o 
   7  10   5      343.70      318.69      7.39 o 
   8  10   5      224.12      225.70      7.00 o 
   9  10   5       54.25       49.46      4.10 o 
  -9  11   5      333.03      357.90      9.38 o 
  -8  11   5        2.73        0.89      2.79 o 
  -7  11   5      346.75      344.40      8.25 o 
  -6  11   5      241.52      239.99      5.02 o 
  -5  11   5       20.02       22.25      2.37 o 
  -4  11   5      494.55      511.43      6.95 o 
  -3  11   5      726.81      783.12      8.64 o 
  -2  11   5       60.95       66.62      3.00 o 
  -1  11   5     1136.47     1257.32     13.34 o 
   0  11   5       49.72       52.16      3.03 o 
   1  11   5       38.34       48.92      3.24 o 
   2  11   5       31.80       30.36      2.13 o 
   3  11   5        3.74        4.38      1.69 o 
   4  11   5       26.94       27.56      2.42 o 
   5  11   5        4.03        4.09      2.19 o 
   6  11   5        4.93        2.37      2.88 o 
   7  11   5      149.95      153.53      5.96 o 
   8  11   5       14.38       11.57      3.23 o 
   9  11   5       17.37       17.54      3.52 o 
  -9  12   5       61.03       57.26      5.18 o 
  -8  12   5      210.02      216.75      9.19 o 
  -7  12   5      324.83      311.75      6.73 o 
  -6  12   5      672.58      661.66      8.85 o 
  -5  12   5      305.10      317.09      5.96 o 
  -4  12   5       27.41       28.87      2.51 o 
  -3  12   5      424.31      434.23      6.27 o 
  -2  12   5      225.82      239.83      5.36 o 
  -1  12   5      669.74      667.03      9.26 o 
   0  12   5      134.90      119.03      4.14 o 
   1  12   5       14.07       12.86      2.10 o 
   2  12   5     1002.40     1043.55      9.44 o 
   3  12   5      176.52      166.66      4.34 o 
   4  12   5       54.33       52.40      3.14 o 
   5  12   5      137.15      129.57      4.81 o 
   6  12   5      407.78      417.00      7.48 o 
   7  12   5      159.23      177.70      6.49 o 
   8  12   5       31.24       32.67      3.93 o 
  -8  13   5       20.24       13.68      3.85 o 
  -7  13   5        6.93        5.27      2.62 o 
  -6  13   5       10.01        8.19      2.68 o 
  -5  13   5       25.69       18.67      2.54 o 
  -4  13   5        0.00       -2.17      2.08 o 
  -3  13   5      302.90      287.65      5.70 o 
  -2  13   5      481.93      483.10      7.44 o 
  -1  13   5       72.30       79.69      3.88 o 
   0  13   5      134.51      127.27      5.34 o 
   1  13   5      754.53      742.54      8.14 o 
   2  13   5      309.05      320.82      4.90 o 
   3  13   5     1100.84     1077.37     11.50 o 
   4  13   5       47.53       48.37      3.24 o 
   5  13   5     1243.24     1188.63     16.99 o 
   6  13   5        0.86       -1.80      2.61 o 
   7  13   5       84.53       94.76      5.69 o 
   8  13   5       84.14       68.78      5.07 o 
  -8  14   5      119.39      113.56      6.40 o 
  -7  14   5        0.31       -4.94      2.59 o 
  -6  14   5        0.01       -0.48      2.39 o 
  -5  14   5      224.07      225.93      5.83 o 
  -4  14   5       21.77       21.57      2.75 o 
  -3  14   5      107.52      111.03      4.24 o 
  -2  14   5      128.34      120.40      4.49 o 
  -1  14   5        9.24        1.82      2.52 o 
   0  14   5        4.89        5.48      2.13 o 
   1  14   5      704.54      710.78      8.16 o 
   2  14   5       41.79       41.85      2.79 o 
   3  14   5      359.45      368.59      6.54 o 
   4  14   5       12.10       13.12      3.25 o 
   5  14   5       39.10       41.27      3.55 o 
   6  14   5      780.32      756.90     11.50 o 
   7  14   5      819.19      816.07     14.35 o 
  -7  15   5       37.15       41.48      4.16 o 
  -6  15   5       26.41       22.64      3.27 o 
  -5  15   5       11.52       16.94      2.79 o 
  -4  15   5      108.96      108.47      4.48 o 
  -3  15   5       93.12       97.60      4.23 o 
  -2  15   5       48.25       51.35      3.65 o 
  -1  15   5      125.06      145.47      5.36 o 
   0  15   5        1.26       -2.52      2.06 o 
   1  15   5       34.33       35.57      2.55 o 
   2  15   5      860.23      832.73      9.84 o 
   3  15   5       27.46       26.78      2.86 o 
   4  15   5      646.97      650.04     10.38 o 
   5  15   5       30.43       19.48      3.44 o 
   6  15   5      146.14      140.07      6.35 o 
   7  15   5       47.27       50.44      5.16 o 
  -6  16   5      127.45      116.09      5.17 o 
  -5  16   5      179.38      178.57      6.12 o 
  -4  16   5      117.30      132.00      5.09 o 
  -3  16   5      143.82      139.50      5.08 o 
  -2  16   5     1177.00     1113.78     13.45 o 
  -1  16   5     1523.49     1491.85     17.14 o 
   0  16   5      257.89      270.85      6.44 o 
   1  16   5      130.47      121.54      5.14 o 
   2  16   5       29.19       27.53      3.04 o 
   3  16   5      339.25      333.51      6.67 o 
   4  16   5       64.62       71.37      4.37 o 
   5  16   5        0.15        1.81      2.99 o 
   6  16   5       59.56       54.08      4.72 o 
  -5  17   5      283.42      296.48      7.62 o 
  -4  17   5       59.42       66.90      5.18 o 
  -3  17   5       14.27       13.61      3.09 o 
  -2  17   5      779.08      778.59     11.99 o 
  -1  17   5        9.77       13.05      3.35 o 
   0  17   5      453.15      447.08      8.76 o 
   1  17   5       32.61       38.82      3.84 o 
   2  17   5      164.86      167.05      6.17 o 
   3  17   5        2.73        4.04      2.94 o 
   4  17   5       40.70       40.07      4.05 o 
   5  17   5       53.21       48.61      4.93 o 
  -4  18   5      128.21      134.46      5.87 o 
  -3  18   5        8.03        5.84      3.09 o 
  -2  18   5        3.55        3.73      2.91 o 
  -1  18   5      121.37      119.99      5.74 o 
   0  18   5      221.39      220.93      8.28 o 
   1  18   5      144.55      151.75      7.06 o 
   2  18   5      493.95      501.08     13.81 o 
   3  18   5      138.50      143.77      7.87 o 
   4  18   5       23.47       27.57      4.43 o 
  -3  19   5       61.25       61.60      4.90 o 
  -2  19   5        1.74       -5.54      2.94 o 
  -1  19   5       55.12       64.41      5.67 o 
   0  19   5       11.05       14.18      4.51 o 
   1  19   5      190.16      189.24      8.91 o 
   2  19   5      246.49      241.16      8.97 o 
 -10   0   6      209.04      186.27      9.91 o 
  -8   0   6      296.33      264.82      8.10 o 
  -6   0   6      409.46      371.23      8.32 o 
  -4   0   6        0.21        2.70      2.21 o 
  -2   0   6       32.42       37.97      2.12 o 
   0   0   6     9220.96    10361.51     83.22 o 
   2   0   6     4656.58     5214.82     69.27 o 
   4   0   6      541.00      545.72      6.19 o 
   6   0   6     1450.53     1395.50     27.73 o 
   8   0   6       77.51      114.46      6.17 o 
  10   0   6      639.01      645.93     22.30 o 
 -11   1   6       11.68        9.00      4.07 o 
 -10   1   6      504.72      537.65     10.93 o 
  -9   1   6      115.58      131.84      4.68 o 
  -8   1   6      337.93      336.45      6.01 o 
  -7   1   6      587.53      521.42      6.33 o 
  -6   1   6       32.11       43.10      2.76 o 
  -5   1   6      241.17      247.25      4.20 o 
  -4   1   6       59.34      103.49      4.45 o 
  -3   1   6       14.78        1.95      1.19 o 
  -2   1   6      166.93      185.60      2.55 o 
  -1   1   6       98.18      101.02      1.68 o 
   0   1   6       37.78       51.11      1.26 o 
   1   1   6       21.27       15.76      0.79 o 
   2   1   6       88.54       82.20      3.70 o 
   3   1   6     1686.30     1858.37     15.10 o 
   4   1   6     3536.72     3623.74     20.24 o 
   5   1   6      998.58     1011.61      8.77 o 
   6   1   6     1879.67     1775.88     16.07 o 
   7   1   6      301.40      292.41      5.81 o 
   8   1   6        3.10        3.38      1.76 o 
   9   1   6       61.14       71.17      4.02 o 
  10   1   6      114.34      126.57      5.35 o 
 -11   2   6       13.16       11.07      4.04 o 
 -10   2   6      738.21      782.91     13.31 o 
  -9   2   6        5.33        5.11      2.40 o 
  -8   2   6        5.75        6.42      2.27 o 
  -7   2   6      204.91      224.59      4.38 o 
  -6   2   6      870.07      915.42      8.82 o 
  -5   2   6      357.13      343.60      6.22 o 
  -4   2   6    10013.95    10138.25     67.77 o 
  -3   2   6        6.00        2.67      0.98 o 
  -2   2   6     2011.32     1922.88     14.39 o 
  -1   2   6      117.65      108.50      2.25 o 
   0   2   6       77.02       81.94      2.18 o 
   1   2   6     1717.88     1792.46     19.36 o 
   2   2   6      161.23      225.51      3.35 o 
   3   2   6      276.66      268.14      2.51 o 
   4   2   6     7155.89     7103.99     37.51 o 
   5   2   6       14.96       15.05      1.44 o 
   6   2   6       45.89       54.42      2.48 o 
   7   2   6       86.89       97.17      3.02 o 
   8   2   6        6.39        7.59      2.46 o 
   9   2   6       97.28      107.20      4.66 o 
  10   2   6        5.49        4.88      3.18 o 
 -11   3   6       41.53       34.60      4.64 o 
 -10   3   6      800.13      834.15     13.75 o 
  -9   3   6      389.12      402.47      6.99 o 
  -8   3   6     1249.32     1268.76     12.63 o 
  -7   3   6     1319.56     1337.34     11.41 o 
  -6   3   6      170.18      202.80      3.96 o 
  -5   3   6     1518.23     1507.51     12.02 o 
  -4   3   6      414.53      455.38      5.95 o 
  -3   3   6      244.77      281.48      4.19 o 
  -2   3   6     2353.78     2348.82     18.13 o 
  -1   3   6       66.77       45.91      1.77 o 
   0   3   6     1424.73     1406.71     12.44 o 
   1   3   6     1702.90     1736.96     13.72 o 
   2   3   6      574.60      526.70      4.36 o 
   3   3   6      103.70      152.30      2.19 o 
   4   3   6      717.63      730.40      5.19 o 
   5   3   6      189.26      200.54      3.76 o 
   6   3   6       58.67       51.45      2.35 o 
   7   3   6       77.05       60.56      2.59 o 
   8   3   6       27.24       27.23      2.44 o 
   9   3   6        7.90        7.73      2.46 o 
  10   3   6       28.88       35.84      3.89 o 
 -11   4   6       73.83       73.46      5.61 o 
 -10   4   6       37.45       31.12      4.36 o 
  -9   4   6      124.71      122.80      4.90 o 
  -8   4   6       70.22       57.14      3.09 o 
  -7   4   6      133.75      150.93      3.95 o 
  -6   4   6      605.23      574.81      6.50 o 
  -5   4   6     1845.36     1789.66     13.83 o 
  -4   4   6      356.06      370.64      5.76 o 
  -3   4   6     3815.63     3845.42     28.84 o 
  -2   4   6      108.42      148.29      2.91 o 
  -1   4   6     1157.79     1165.92     12.02 o 
   0   4   6     2227.96     2251.86     20.73 o 
   1   4   6      863.26      932.65     11.21 o 
   2   4   6      219.78      289.82      2.85 o 
   3   4   6     1279.75     1258.49      9.19 o 
   4   4   6       33.11       42.86      1.36 o 
   5   4   6     2913.89     2823.23     21.73 o 
   6   4   6      778.04      706.77      7.43 o 
   7   4   6       86.41       81.34      3.01 o 
   8   4   6       32.64       18.57      2.48 o 
   9   4   6        5.17        4.19      3.33 o 
  10   4   6       21.15       19.82      3.78 o 
 -10   5   6        9.10        7.44      3.52 o 
  -9   5   6      400.01      386.22      6.93 o 
  -8   5   6       52.11       61.67      3.44 o 
  -7   5   6      185.07      227.57      4.46 o 
  -6   5   6       98.77       88.94      3.07 o 
  -5   5   6      167.12      136.78      3.32 o 
  -4   5   6        0.07        6.25      1.91 o 
  -3   5   6      353.42      396.56      5.84 o 
  -2   5   6      127.31       90.29      2.97 o 
  -1   5   6      542.83      527.76      7.10 o 
   0   5   6      818.26      875.36      8.88 o 
   1   5   6     2427.53     2510.69     21.20 o 
   2   5   6       53.52       68.83      1.72 o 
   3   5   6     1414.69     1423.84     11.17 o 
   4   5   6     1430.84     1408.05     10.60 o 
   5   5   6       67.91       62.97      2.82 o 
   6   5   6      670.67      610.36      6.71 o 
   7   5   6       23.21       18.51      2.07 o 
   8   5   6        0.44       -0.93      1.92 o 
   9   5   6       36.02       43.83      3.66 o 
  10   5   6       15.30       18.14      3.37 o 
 -10   6   6        1.64        4.37      3.58 o 
  -9   6   6        1.09       -2.58      2.27 o 
  -8   6   6        6.46        5.70      2.14 o 
  -7   6   6      378.67      403.70      5.78 o 
  -6   6   6      187.04      187.36      4.08 o 
  -5   6   6      200.15      215.43      4.16 o 
  -4   6   6       18.71       10.36      1.90 o 
  -3   6   6      264.61      252.24      4.37 o 
  -2   6   6       79.07       86.33      2.97 o 
  -1   6   6      170.08      164.97      3.94 o 
   0   6   6       43.83       39.70      1.90 o 
   1   6   6     2204.12     2165.45     20.58 o 
   2   6   6     1364.07     1336.37     11.82 o 
   3   6   6      158.59      127.55      3.20 o 
   4   6   6       98.80       96.30      2.91 o 
   5   6   6        1.04       -1.31      1.77 o 
   6   6   6       32.29       31.02      2.33 o 
   7   6   6       54.97       59.99      3.12 o 
   8   6   6       18.44       21.14      2.50 o 
   9   6   6       54.45       54.65      4.06 o 
  10   6   6       20.32       21.01      3.52 o 
 -10   7   6       21.04       21.62      4.59 o 
  -9   7   6       20.16       19.37      2.99 o 
  -8   7   6       22.96       17.87      2.49 o 
  -7   7   6      245.49      240.65      5.04 o 
  -6   7   6      220.83      208.70      4.41 o 
  -5   7   6      836.99      859.03      9.06 o 
  -4   7   6      182.48      191.47      4.35 o 
  -3   7   6     1132.67     1154.24     10.50 o 
  -2   7   6        0.02        1.95      1.70 o 
  -1   7   6      419.73      457.24      6.28 o 
   0   7   6       58.60       42.60      1.96 o 
   1   7   6      300.46      303.27      4.83 o 
   2   7   6        0.38        1.96      2.10 o 
   3   7   6      121.77       88.22      2.60 o 
   4   7   6        0.55        3.62      1.80 o 
   5   7   6      226.89      219.43      5.50 o 
   6   7   6      115.93      114.03      4.31 o 
   7   7   6       32.53       38.76      3.06 o 
   8   7   6        0.28        0.92      2.12 o 
   9   7   6        0.80        0.99      2.52 o 
  10   7   6        0.54        1.06      2.87 o 
 -10   8   6        0.01       -6.09      3.82 o 
  -9   8   6       72.84       79.57      5.13 o 
  -8   8   6      103.02      100.71      3.88 o 
  -7   8   6        1.58        0.87      1.85 o 
  -6   8   6      227.58      223.55      4.55 o 
  -5   8   6      207.36      199.40      4.77 o 
  -4   8   6      504.26      512.13      6.85 o 
  -3   8   6     1071.32     1046.55     10.76 o 
  -2   8   6      430.18      434.56      5.93 o 
  -1   8   6       96.23       86.16      4.29 o 
   0   8   6       75.03       50.53      2.14 o 
   1   8   6        6.01        4.79      1.59 o 
   2   8   6      775.50      725.28      7.84 o 
   3   8   6        2.20        4.00      1.60 o 
   4   8   6       36.56       37.34      2.92 o 
   5   8   6     1972.23     1906.98     19.55 o 
   6   8   6      110.81      104.39      4.45 o 
   7   8   6      253.23      229.39      6.13 o 
   8   8   6      282.81      278.92      6.46 o 
   9   8   6       93.86       90.15      4.70 o 
 -10   9   6       28.32       33.52      5.00 o 
  -9   9   6      426.12      448.28     11.11 o 
  -8   9   6       31.65       33.58      2.92 o 
  -7   9   6      147.18      163.84      4.53 o 
  -6   9   6       53.23       55.48      2.86 o 
  -5   9   6      263.66      246.77      4.91 o 
  -4   9   6       46.62       57.41      3.68 o 
  -3   9   6      584.17      577.26      7.54 o 
  -2   9   6       32.09       32.96      2.44 o 
  -1   9   6      259.26      228.92      4.33 o 
   0   9   6       23.72       35.76      2.31 o 
   1   9   6     1619.03     1581.50     14.87 o 
   2   9   6      210.72      225.06      4.27 o 
   3   9   6       81.62       70.85      3.72 o 
   4   9   6      173.30      184.53      5.42 o 
   5   9   6       24.56       32.43      3.13 o 
   6   9   6      719.85      711.18     10.50 o 
   7   9   6      185.81      179.64      5.81 o 
   8   9   6      117.12      114.63      4.83 o 
   9   9   6        6.22        6.77      2.90 o 
  -9  10   6       76.67       81.48      6.04 o 
  -8  10   6       12.57       12.47      3.06 o 
  -7  10   6        5.18        0.95      2.34 o 
  -6  10   6      659.70      637.94      7.84 o 
  -5  10   6      308.91      310.54      5.56 o 
  -4  10   6     1484.07     1484.13     13.26 o 
  -3  10   6      389.98      417.35      7.53 o 
  -2  10   6     1273.69     1292.25     12.77 o 
  -1  10   6        4.29       13.37      2.08 o 
   0  10   6      107.04      104.70      3.36 o 
   1  10   6        2.54        4.47      1.82 o 
   2  10   6      102.73       98.69      3.06 o 
   3  10   6      437.53      412.28      7.89 o 
   4  10   6      447.31      406.82      7.25 o 
   5  10   6      100.85       96.84      4.60 o 
   6  10   6      150.80      146.01      7.20 o 
   7  10   6      196.18      188.26      6.10 o 
   8  10   6       91.44       87.98      4.97 o 
   9  10   6      188.26      195.57      6.53 o 
  -9  11   6        0.73       -8.02      5.80 o 
  -8  11   6      427.71      437.71      9.67 o 
  -7  11   6       35.87       37.02      3.02 o 
  -6  11   6     1174.45     1155.31     11.48 o 
  -5  11   6      245.09      240.72      5.57 o 
  -4  11   6        5.83        5.49      2.08 o 
  -3  11   6       85.80      100.24      3.53 o 
  -2  11   6     1363.00     1421.82     13.89 o 
  -1  11   6        0.10        3.00      2.23 o 
   0  11   6      711.91      797.96      9.39 o 
   1  11   6        5.08        7.57      2.15 o 
   2  11   6       50.42       45.67      2.58 o 
   3  11   6       89.41       95.61      4.20 o 
   4  11   6       44.74       47.78      3.36 o 
   5  11   6       35.35       34.89      3.49 o 
   6  11   6       30.70       27.11      4.28 o 
   7  11   6       74.79       62.47      5.02 o 
   8  11   6       46.93       45.88      4.61 o 
  -8  12   6      361.43      354.42      8.15 o 
  -7  12   6      111.37      100.38      4.58 o 
  -6  12   6      184.25      186.36      4.71 o 
  -5  12   6      391.88      380.77      6.58 o 
  -4  12   6       94.59      104.21      3.77 o 
  -3  12   6      161.91      179.13      4.64 o 
  -2  12   6      915.88      951.96     10.90 o 
  -1  12   6      608.22      630.86      9.00 o 
   0  12   6       29.44       19.62      2.40 o 
   1  12   6      238.63      232.52      5.96 o 
   2  12   6       16.42       16.23      2.39 o 
   3  12   6      570.33      546.67      8.95 o 
   4  12   6      133.47      130.97      5.38 o 
   5  12   6      272.97      275.40      8.15 o 
   6  12   6       10.11        8.58      3.18 o 
   7  12   6       62.31       63.64      5.25 o 
   8  12   6        4.99        7.35      3.91 o 
  -8  13   6       14.63        8.16      3.37 o 
  -7  13   6      249.76      239.85      6.19 o 
  -6  13   6        1.32       -1.71      2.96 o 
  -5  13   6        1.34        3.20      2.40 o 
  -4  13   6        6.39        9.76      2.39 o 
  -3  13   6        5.95        5.38      2.20 o 
  -2  13   6       18.02       11.78      2.34 o 
  -1  13   6      410.45      418.98      8.76 o 
   0  13   6       12.54       13.02      2.39 o 
   1  13   6        4.89        4.45      2.25 o 
   2  13   6      329.27      332.10      6.58 o 
   3  13   6      137.93      150.09      5.45 o 
   4  13   6      392.96      394.05      8.72 o 
   5  13   6       35.36       33.71      4.25 o 
   6  13   6     1241.61     1225.93     22.87 o 
   7  13   6        0.59        5.68      3.69 o 
   8  13   6       68.66       78.56      6.37 o 
  -7  14   6       23.26       19.33      3.18 o 
  -6  14   6       15.92       12.04      2.93 o 
  -5  14   6      158.53      157.31      5.21 o 
  -4  14   6      205.63      202.44      5.44 o 
  -3  14   6       57.11       57.61      3.40 o 
  -2  14   6      341.60      349.13      6.71 o 
  -1  14   6       60.05       50.76      3.85 o 
   0  14   6      208.55      197.83      5.28 o 
   1  14   6      165.12      170.28      5.73 o 
   2  14   6      648.78      651.31      9.65 o 
   3  14   6      153.91      136.73      5.09 o 
   4  14   6       50.17       54.16      5.78 o 
   5  14   6        4.41        0.26      3.34 o 
   6  14   6       25.08       25.43      4.41 o 
   7  14   6      378.73      366.81     10.61 o 
  -7  15   6        1.32       -0.18      2.80 o 
  -6  15   6      324.01      326.26      7.27 o 
  -5  15   6       14.58       12.87      2.84 o 
  -4  15   6        0.01       -2.60      2.33 o 
  -3  15   6      190.65      185.02      5.50 o 
  -2  15   6      260.63      278.35      6.95 o 
  -1  15   6      275.40      268.99      9.74 o 
   0  15   6       87.12       85.62      3.94 o 
   1  15   6       17.58       16.28      3.12 o 
   2  15   6       24.86       28.74      3.59 o 
   3  15   6      618.56      583.73     15.10 o 
   4  15   6      106.43       98.64      5.62 o 
   5  15   6      554.47      567.56     12.56 o 
   6  15   6       90.12       87.35      6.53 o 
  -6  16   6      372.59      371.75      7.89 o 
  -5  16   6      109.98      115.43      5.20 o 
  -4  16   6      316.11      332.71      7.07 o 
  -3  16   6      175.32      179.47      5.63 o 
  -2  16   6      414.17      411.03      8.58 o 
  -1  16   6     1514.98     1471.89     17.09 o 
   0  16   6      112.70      107.61      5.81 o 
   1  16   6       16.85       17.63      3.21 o 
   2  16   6      189.18      201.42      6.27 o 
   3  16   6       33.43       38.74      3.61 o 
   4  16   6      340.71      331.87     13.06 o 
   5  16   6       22.81       17.44      4.36 o 
   6  16   6       24.81       17.81      4.49 o 
  -5  17   6       62.66       64.42      4.21 o 
  -4  17   6       44.97       42.14      3.75 o 
  -3  17   6        8.60        2.34      3.27 o 
  -2  17   6      104.26      101.67      5.30 o 
  -1  17   6      515.55      516.61      9.17 o 
   0  17   6       67.80       67.64      5.06 o 
   1  17   6      202.56      204.78      7.64 o 
   2  17   6      140.40      138.75      8.80 o 
   3  17   6      210.86      200.29      6.67 o 
   4  17   6       67.69       63.64      4.77 o 
   5  17   6       41.60       33.83      5.30 o 
  -4  18   6        0.54        3.03      3.04 o 
  -3  18   6      501.23      517.13     10.43 o 
  -2  18   6       22.97       21.16      3.59 o 
  -1  18   6       13.59       13.25      3.69 o 
   0  18   6       12.66       16.74      4.01 o 
   1  18   6        0.08       -3.17      3.39 o 
   2  18   6      323.11      348.09     10.69 o 
   3  18   6       84.84       97.43      5.51 o 
  -2  19   6        6.79        0.04      3.64 o 
  -1  19   6       10.67        4.76      3.70 o 
   0  19   6       60.54       61.25      5.48 o 
   1  19   6       98.53       98.44      6.32 o 
   2  19   6       96.48      100.70      6.96 o 
 -11   0   7        0.95       -5.56      4.46 o 
  -9   0   7        0.97       -4.85      2.96 o 
  -7   0   7       23.27       43.47      3.15 o 
  -5   0   7        8.12        6.21      2.63 o 
  -3   0   7        0.61       -1.47      1.30 o 
  -1   0   7       14.16       12.53      1.15 o 
   1   0   7    17354.88    19381.54    184.80 o 
   3   0   7     6153.48     6714.45     68.32 o 
   5   0   7      756.12      799.40     10.63 o 
   7   0   7      139.41      125.25      6.02 o 
   9   0   7     1394.82     1498.58     23.48 o 
 -11   1   7        1.18        0.87      3.52 o 
 -10   1   7        4.50        7.60      3.44 o 
  -9   1   7       55.05       63.13      3.61 o 
  -8   1   7      499.19      489.75      7.52 o 
  -7   1   7     1064.44     1003.57      9.42 o 
  -6   1   7     1434.88     1312.64     10.90 o 
  -5   1   7     1004.77     1069.68     10.35 o 
  -4   1   7      264.75      263.69      4.23 o 
  -3   1   7        6.58        5.20      1.13 o 
  -2   1   7      158.60      152.61      2.33 o 
  -1   1   7        0.32       -1.68      0.84 o 
   0   1   7      179.00      140.93      1.97 o 
   1   1   7     1420.05     1700.61     11.37 o 
   2   1   7      160.81      225.36      6.26 o 
   3   1   7      153.04      147.83      3.25 o 
   4   1   7      272.00      297.13      4.66 o 
   5   1   7     1036.97     1076.54      9.16 o 
   6   1   7     1170.90     1127.96      9.97 o 
   7   1   7      977.11      941.06      9.25 o 
   8   1   7      246.96      253.13      4.91 o 
   9   1   7      159.49      165.76      5.40 o 
  10   1   7      111.64      110.20      6.45 o 
 -11   2   7      147.54      146.09      6.77 o 
 -10   2   7       12.16        9.58      4.02 o 
  -9   2   7      473.79      500.04      7.87 o 
  -8   2   7       15.91       13.10      2.25 o 
  -7   2   7      115.92      118.03      3.60 o 
  -6   2   7        3.74        1.87      1.75 o 
  -5   2   7     1624.77     1669.99     13.19 o 
  -4   2   7      479.08      476.69      5.23 o 
  -3   2   7     1590.31     1819.15     13.05 o 
  -2   2   7       14.85       11.87      1.11 o 
  -1   2   7     1545.67     1446.99     10.31 o 
   0   2   7      401.87      402.45      4.60 o 
   1   2   7       57.26       50.07      1.29 o 
   2   2   7     2734.49     2847.93     21.41 o 
   3   2   7       10.32       18.45      1.22 o 
   4   2   7      386.57      400.98      3.21 o 
   5   2   7       21.42       20.71      1.46 o 
   6   2   7        2.07        0.74      1.36 o 
   7   2   7       51.48       36.95      2.14 o 
   8   2   7       56.22       56.56      2.86 o 
   9   2   7       13.29        9.99      2.58 o 
  10   2   7      296.05      296.74      7.69 o 
 -11   3   7       51.69       55.79      5.36 o 
 -10   3   7       27.78       27.20      4.19 o 
  -9   3   7      269.43      286.71      6.28 o 
  -8   3   7      392.23      393.47      5.96 o 
  -7   3   7     2379.24     2370.90     17.55 o 
  -6   3   7     1082.78     1065.01     10.02 o 
  -5   3   7     2085.85     2149.52     15.39 o 
  -4   3   7     2806.63     2859.27     20.53 o 
  -3   3   7        0.27        0.13      1.18 o 
  -2   3   7      284.18      312.53      4.21 o 
  -1   3   7     1344.88     1334.07     11.69 o 
   0   3   7       74.10       54.01      2.44 o 
   1   3   7      532.10      481.46      4.53 o 
   2   3   7     1056.92      948.22      7.49 o 
   3   3   7      895.02      782.92      5.70 o 
   4   3   7       14.65        9.44      0.88 o 
   5   3   7      432.19      429.60      4.90 o 
   6   3   7      130.41      110.65      2.94 o 
   7   3   7        0.18        0.53      1.50 o 
   8   3   7        4.78        2.54      2.07 o 
   9   3   7        0.02       -2.84      2.35 o 
  10   3   7       43.49       37.62      3.98 o 
 -10   4   7      127.05      129.78      7.69 o 
  -9   4   7      101.64      100.53      4.31 o 
  -8   4   7      125.71      131.03      3.96 o 
  -7   4   7       11.97       12.75      2.05 o 
  -6   4   7       15.89       22.02      2.18 o 
  -5   4   7       49.14       56.39      2.44 o 
  -4   4   7     3346.23     3384.11     29.33 o 
  -3   4   7      249.22      270.94      4.61 o 
  -2   4   7      105.13       54.42      2.11 o 
  -1   4   7        1.93       14.86      1.64 o 
   0   4   7     1113.62     1184.43     11.95 o 
   1   4   7     4797.20     5250.49     36.86 o 
   2   4   7       21.55       27.60      1.10 o 
   3   4   7      842.48      870.74      6.29 o 
   4   4   7      542.49      510.27      5.68 o 
   5   4   7        0.42        7.16      1.49 o 
   6   4   7     2155.18     2008.22     14.80 o 
   7   4   7       77.07       73.39      2.88 o 
   8   4   7       49.70       49.84      3.61 o 
   9   4   7      268.10      286.66      6.92 o 
  10   4   7        0.07       -0.86      3.16 o 
 -10   5   7        0.92       -1.42      3.62 o 
  -9   5   7       50.20       42.87      3.28 o 
  -8   5   7       16.12       12.89      2.20 o 
  -7   5   7        0.41       -1.22      1.75 o 
  -6   5   7        0.14        0.75      1.75 o 
  -5   5   7       10.23       12.79      1.81 o 
  -4   5   7     1049.29      997.76      9.38 o 
  -3   5   7        0.04        1.12      1.39 o 
  -2   5   7      124.37       89.19      2.75 o 
  -1   5   7      130.39       69.28      2.67 o 
   0   5   7     1288.74     1427.25     13.31 o 
   1   5   7     3034.55     3366.31     27.57 o 
   2   5   7     5329.30     5578.40     39.10 o 
   3   5   7      265.11      283.73      4.07 o 
   4   5   7     1201.08     1171.95     11.46 o 
   5   5   7      139.12      147.61      3.54 o 
   6   5   7      409.31      382.16      4.99 o 
   7   5   7      763.66      752.15      8.13 o 
   8   5   7        1.02       -1.86      1.77 o 
   9   5   7       80.64       97.56      4.32 o 
  10   5   7        0.00        1.02      2.67 o 
 -10   6   7        4.42       -0.94      3.64 o 
  -9   6   7       10.52        5.59      2.52 o 
  -8   6   7      285.22      283.63      5.87 o 
  -7   6   7       54.80       56.27      2.83 o 
  -6   6   7       59.67       56.27      2.69 o 
  -5   6   7       17.82       23.53      2.23 o 
  -4   6   7      518.12      520.14      6.65 o 
  -3   6   7      344.69      287.78      4.91 o 
  -2   6   7       59.41       47.74      2.47 o 
  -1   6   7      206.84      215.99      4.43 o 
   0   6   7     1113.46     1051.06     10.65 o 
   1   6   7       27.62       26.24      1.77 o 
   2   6   7     5135.83     5317.01     40.41 o 
   3   6   7      477.15      496.08      5.48 o 
   4   6   7      261.85      240.19      4.20 o 
   5   6   7      727.84      646.55      8.25 o 
   6   6   7       29.47       26.94      2.21 o 
   7   6   7       27.30       38.17      2.57 o 
   8   6   7       97.06      105.41      4.11 o 
   9   6   7        0.01        1.43      2.41 o 
  10   6   7      755.91      753.65     11.26 o 
 -10   7   7       10.60        8.11      3.84 o 
  -9   7   7       15.77       10.77      2.85 o 
  -8   7   7        6.36        1.29      2.23 o 
  -7   7   7       15.99       13.26      2.27 o 
  -6   7   7        0.22        1.83      2.25 o 
  -5   7   7        2.83       -2.57      1.96 o 
  -4   7   7     1402.75     1383.38     12.77 o 
  -3   7   7       32.96       38.24      2.32 o 
  -2   7   7      574.00      500.16      7.17 o 
  -1   7   7       50.43       35.58      2.23 o 
   0   7   7      721.65      708.77      7.69 o 
   1   7   7       46.23       49.41      2.67 o 
   2   7   7       49.98       62.79      2.50 o 
   3   7   7       49.19       56.01      3.02 o 
   4   7   7       18.37       16.05      2.31 o 
   5   7   7        4.27        7.18      2.46 o 
   6   7   7      241.15      227.41      5.54 o 
   7   7   7       75.70       73.93      3.58 o 
   8   7   7      147.58      153.57      4.81 o 
   9   7   7        0.07       -2.36      2.36 o 
 -10   8   7       36.57       40.25      7.22 o 
  -9   8   7      135.31      139.74      5.15 o 
  -8   8   7        7.72        8.15      2.40 o 
  -7   8   7       23.59       21.09      2.49 o 
  -6   8   7       29.05       23.65      2.47 o 
  -5   8   7       50.37       48.51      2.92 o 
  -4   8   7      974.49      984.47     10.36 o 
  -3   8   7      270.55      249.71      4.27 o 
  -2   8   7      761.50      854.29      9.76 o 
  -1   8   7      353.33      390.34      5.49 o 
   0   8   7      544.85      528.89      6.89 o 
   1   8   7       76.58       44.53      2.67 o 
   2   8   7      115.50      114.30      3.30 o 
   3   8   7      482.91      472.21      7.91 o 
   4   8   7        0.91        4.33      2.16 o 
   5   8   7      651.43      647.52     10.20 o 
   6   8   7     1226.37     1191.13     16.42 o 
   7   8   7        0.09       -4.41      2.21 o 
   8   8   7       76.47       76.90      3.84 o 
   9   8   7      132.40      139.01      5.34 o 
  -9   9   7       66.55       75.21      4.12 o 
  -8   9   7       74.05       80.95      3.84 o 
  -7   9   7        7.67        9.93      2.43 o 
  -6   9   7       17.26       20.64      2.65 o 
  -5   9   7        1.93        3.05      1.94 o 
  -4   9   7     1076.04     1033.55     14.30 o 
  -3   9   7       66.56       59.63      2.99 o 
  -2   9   7        9.46       12.33      1.98 o 
  -1   9   7      136.76      142.02      3.67 o 
   0   9   7     1142.46     1158.06     10.73 o 
   1   9   7      165.99      191.45      4.27 o 
   2   9   7     3020.86     2976.44     23.29 o 
   3   9   7      257.60      280.03      6.41 o 
   4   9   7      771.02      742.33     10.85 o 
   5   9   7      182.59      187.04      6.25 o 
   6   9   7       20.40       17.76      3.21 o 
   7   9   7       82.19       82.71      5.10 o 
   8   9   7       50.26       47.17      3.47 o 
   9   9   7      121.64      124.60      5.37 o 
  -9  10   7       40.02       43.23      4.10 o 
  -8  10   7      529.79      544.45     10.06 o 
  -7  10   7       26.61       26.85      2.86 o 
  -6  10   7      122.94      125.48      4.76 o 
  -5  10   7      106.03      114.54      3.93 o 
  -4  10   7       13.76       14.72      2.15 o 
  -3  10   7      524.41      509.75      6.67 o 
  -2  10   7      454.85      434.47      6.58 o 
  -1  10   7     1342.47     1308.68     13.65 o 
   0  10   7      201.79      214.33      4.32 o 
   1  10   7       52.74       49.39      2.85 o 
   2  10   7      276.63      306.12      5.74 o 
   3  10   7        1.48        4.67      2.37 o 
   4  10   7      401.03      394.56      7.78 o 
   5  10   7      648.66      626.77     11.56 o 
   6  10   7      111.87      108.82      5.62 o 
   7  10   7       73.88       72.03      6.14 o 
   8  10   7       10.46        2.24      3.46 o 
   9  10   7      107.94      111.41      6.09 o 
  -9  11   7       62.31       72.29      5.97 o 
  -8  11   7       41.66       42.21      3.55 o 
  -7  11   7     1016.05     1023.15     12.70 o 
  -6  11   7        6.72        7.30      2.62 o 
  -5  11   7     2015.72     1983.75     17.21 o 
  -4  11   7      210.29      202.46      4.70 o 
  -3  11   7       49.47       54.65      2.83 o 
  -2  11   7        4.08        4.36      2.06 o 
  -1  11   7      477.87      496.01      7.67 o 
   0  11   7      155.97      152.92      4.44 o 
   1  11   7      473.95      473.79      7.24 o 
   2  11   7        0.07        1.34      1.99 o 
   3  11   7      905.09      877.47     11.55 o 
   4  11   7       67.67       61.27      3.96 o 
   5  11   7       20.64       20.11      3.55 o 
   6  11   7        1.80        2.94      2.78 o 
   7  11   7        5.84        4.05      3.24 o 
   8  11   7       17.35       11.04      3.85 o 
  -8  12   7        3.79        2.72      3.17 o 
  -7  12   7      177.80      174.21      5.77 o 
  -6  12   7      106.85      105.71      4.29 o 
  -5  12   7      111.83      104.75      4.13 o 
  -4  12   7       26.50       22.34      2.63 o 
  -3  12   7      163.49      188.59      5.23 o 
  -2  12   7     1999.30     2011.25     18.48 o 
  -1  12   7     1292.15     1308.02     14.32 o 
   0  12   7       16.72       18.66      2.53 o 
   1  12   7      612.46      575.17     11.68 o 
   2  12   7       81.46       78.33      3.64 o 
   3  12   7      114.11      111.78      4.30 o 
   4  12   7      331.37      357.33      9.21 o 
   5  12   7       71.93       63.80      4.91 o 
   6  12   7      139.05      137.65      6.66 o 
   7  12   7       19.08       20.25      5.25 o 
   8  12   7        4.25        2.79      4.89 o 
  -8  13   7      107.40      108.71      5.40 o 
  -7  13   7        2.14        4.75      2.79 o 
  -6  13   7      547.28      521.00      8.46 o 
  -5  13   7        4.36        6.27      2.55 o 
  -4  13   7        0.15        1.34      2.23 o 
  -3  13   7       86.81       86.72      3.74 o 
  -2  13   7        5.82        2.53      2.27 o 
  -1  13   7      155.05      144.24      5.11 o 
   0  13   7      143.35      138.41      4.53 o 
   1  13   7       60.59       54.12      3.64 o 
   2  13   7        0.44       -0.09      2.07 o 
   3  13   7      127.79      123.30      4.67 o 
   4  13   7       22.44       24.49      3.38 o 
   5  13   7      105.15      119.16      6.45 o 
   6  13   7       16.73       17.95      4.12 o 
   7  13   7      299.31      304.63      9.61 o 
  -7  14   7        0.38        0.10      2.92 o 
  -6  14   7       41.46       37.39      3.51 o 
  -5  14   7        0.10        3.36      2.44 o 
  -4  14   7        1.94        1.09      2.32 o 
  -3  14   7      157.34      162.20      5.12 o 
  -2  14   7       10.88       12.09      2.76 o 
  -1  14   7      176.14      177.26      5.34 o 
   0  14   7      105.36      103.74      4.88 o 
   1  14   7      149.42      145.34      5.51 o 
   2  14   7      204.56      205.01      6.30 o 
   3  14   7      647.81      639.63     10.80 o 
   4  14   7      312.65      305.64      8.19 o 
   5  14   7       10.60        6.28      3.46 o 
   6  14   7       17.05       14.58      4.06 o 
   7  14   7        1.14        4.53      3.76 o 
  -7  15   7      172.30      185.78      6.80 o 
  -6  15   7       15.36       18.92      3.15 o 
  -5  15   7      800.62      772.86     11.03 o 
  -4  15   7        2.89        2.51      2.47 o 
  -3  15   7        8.30       11.40      2.59 o 
  -2  15   7      325.34      322.52      7.41 o 
  -1  15   7       48.95       54.33      3.62 o 
   0  15   7       57.88       58.91      4.12 o 
   1  15   7        0.81        2.77      2.60 o 
   2  15   7        0.13        1.14      3.10 o 
   3  15   7      195.14      187.17      5.99 o 
   4  15   7      170.91      164.03      6.28 o 
   5  15   7       33.00       41.71      4.84 o 
   6  15   7      157.87      160.43      8.06 o 
  -6  16   7        8.05        8.39      3.10 o 
  -5  16   7      214.89      204.20      6.41 o 
  -4  16   7        0.14       -2.77      2.50 o 
  -3  16   7      186.17      194.63      5.93 o 
  -2  16   7      253.72      250.78      7.55 o 
  -1  16   7      569.06      565.10     10.65 o 
   0  16   7      207.22      217.20      6.92 o 
   1  16   7       99.22       93.27      5.06 o 
   2  16   7       58.22       58.08      4.33 o 
   3  16   7       24.96       22.86      3.23 o 
   4  16   7       12.06       14.31      3.39 o 
   5  16   7       50.86       55.85      6.50 o 
  -5  17   7        0.31        8.27      3.07 o 
  -4  17   7      181.42      190.29      6.39 o 
  -3  17   7       43.82       46.08      4.47 o 
  -2  17   7       17.49       15.41      3.51 o 
  -1  17   7        3.32        4.26      3.16 o 
   0  17   7      416.64      429.93     10.14 o 
   1  17   7       10.76       13.30      3.72 o 
   2  17   7      303.15      319.66      8.29 o 
   3  17   7       77.62       73.38      5.14 o 
   4  17   7       88.53       94.75      7.25 o 
  -3  18   7      290.18      308.83      8.51 o 
  -2  18   7      402.15      428.43     11.22 o 
  -1  18   7        7.32        6.16      4.60 o 
   0  18   7      202.14      217.19      8.54 o 
   1  18   7       27.96       23.20      4.27 o 
   2  18   7      124.67      121.05      6.52 o 
   3  18   7      239.43      245.62      7.94 o 
  -1  19   7       31.73       31.99      4.62 o 
   0  19   7        1.82       -1.05      3.78 o 
   1  19   7      263.94      276.24      9.45 o 
 -10   0   8        2.17        1.57      3.48 o 
  -8   0   8       17.75        5.39      2.59 o 
  -6   0   8        0.29       15.28      3.22 o 
  -4   0   8      162.13      149.29      4.82 o 
  -2   0   8       70.18       91.89      3.03 o 
   0   0   8       16.81       29.40      2.05 o 
   2   0   8      449.14      431.26     10.17 o 
   4   0   8       25.14       61.80      3.41 o 
   6   0   8      475.23      483.85      7.58 o 
   8   0   8        2.47        2.70      2.51 o 
  10   0   8      346.03      367.20     19.19 o 
 -11   1   8       85.73       90.21      5.87 o 
 -10   1   8       11.13       15.97      2.75 o 
  -9   1   8        4.58        1.20      2.29 o 
  -8   1   8        9.13       16.68      2.03 o 
  -7   1   8      910.23      832.02      8.15 o 
  -6   1   8      746.58      640.38      7.06 o 
  -5   1   8     1235.40     1175.15     10.76 o 
  -4   1   8      389.00      396.02      4.97 o 
  -3   1   8      158.15      158.24      2.99 o 
  -2   1   8      238.45      249.32      2.98 o 
  -1   1   8        8.73        4.16      0.78 o 
   0   1   8       70.06       47.03      1.30 o 
   1   1   8       25.08       15.65      0.92 o 
   2   1   8      396.09      434.67      7.65 o 
   3   1   8        0.39        1.02      1.18 o 
   4   1   8       48.72       51.40      2.08 o 
   5   1   8      594.93      625.58      7.44 o 
   6   1   8       52.97       67.00      2.48 o 
   7   1   8      695.23      647.16      6.93 o 
   8   1   8      660.32      647.38      8.19 o 
   9   1   8      279.40      287.30      8.01 o 
  10   1   8      197.31      181.37      8.50 o 
 -10   2   8      218.38      219.53      6.00 o 
  -9   2   8       13.90       15.29      2.74 o 
  -8   2   8     1416.86     1476.03     12.35 o 
  -7   2   8       15.60       13.89      2.09 o 
  -6   2   8      333.47      322.03      5.06 o 
  -5   2   8      184.88      180.71      3.63 o 
  -4   2   8      230.13      234.94      3.53 o 
  -3   2   8      112.69      115.46      2.56 o 
  -2   2   8     1180.94     1147.90      8.54 o 
  -1   2   8       35.96       30.86      1.27 o 
   0   2   8        0.68        4.20      0.83 o 
   1   2   8      185.36      228.58      2.33 o 
   2   2   8      106.11       77.23      2.23 o 
   3   2   8       38.38       33.71      1.96 o 
   4   2   8       32.61       39.48      1.96 o 
   5   2   8      376.48      373.39      4.05 o 
   6   2   8      494.73      433.57      4.85 o 
   7   2   8       57.55       64.16      2.63 o 
   8   2   8       44.68       54.95      2.97 o 
   9   2   8        6.28       -1.74      3.44 o 
  10   2   8       20.30       17.94      5.38 o 
 -10   3   8       46.67       50.91      3.77 o 
  -9   3   8       19.80       15.41      2.82 o 
  -8   3   8       55.20       66.23      3.19 o 
  -7   3   8      705.95      649.43      7.45 o 
  -6   3   8     1864.13     1679.00     13.32 o 
  -5   3   8      814.71      771.76      8.41 o 
  -4   3   8     1785.00     1806.61     12.57 o 
  -3   3   8      735.20      720.09      6.85 o 
  -2   3   8      468.80      432.93      4.76 o 
  -1   3   8      378.47      413.73      4.65 o 
   0   3   8      360.78      414.12      4.97 o 
   1   3   8      192.00      256.36      2.88 o 
   2   3   8     1543.28     1432.63     10.44 o 
   3   3   8      321.14      260.15      2.82 o 
   4   3   8       17.52       10.65      0.76 o 
   5   3   8      193.97      163.96      2.90 o 
   6   3   8        0.06       -0.55      1.26 o 
   7   3   8        0.19       -2.61      1.30 o 
   8   3   8        1.03       -0.59      2.07 o 
   9   3   8       33.56       33.78      4.20 o 
  10   3   8       26.45       29.95      5.62 o 
 -10   4   8        9.03        5.34      3.69 o 
  -9   4   8      988.32      997.94     11.68 o 
  -8   4   8      170.03      162.44      4.42 o 
  -7   4   8      101.51      108.15      3.50 o 
  -6   4   8       52.73       81.93      3.12 o 
  -5   4   8        4.39        6.83      1.77 o 
  -4   4   8      151.56      169.40      3.58 o 
  -3   4   8     1409.50     1342.20     12.12 o 
  -2   4   8        1.52        2.71      1.18 o 
  -1   4   8      710.20      633.03      7.50 o 
   0   4   8       99.24      101.45      2.90 o 
   1   4   8     1879.13     1899.79     14.61 o 
   2   4   8      180.22      167.02      2.62 o 
   3   4   8       57.26       60.17      1.57 o 
   4   4   8      258.35      229.76      3.59 o 
   5   4   8      419.21      434.61      5.23 o 
   6   4   8       10.94       11.90      1.57 o 
   7   4   8        7.51        3.95      1.54 o 
   8   4   8        6.55        4.66      2.42 o 
   9   4   8       45.18       51.26      5.08 o 
  10   4   8       47.94       51.80      8.60 o 
 -10   5   8       50.63       52.42      5.02 o 
  -9   5   8        9.54       11.81      2.75 o 
  -8   5   8      124.49      115.44      3.93 o 
  -7   5   8       51.82       51.31      2.82 o 
  -6   5   8        2.30        5.58      1.90 o 
  -5   5   8       55.58       51.77      2.56 o 
  -4   5   8       46.61       53.53      2.54 o 
  -3   5   8      776.61      731.29      7.20 o 
  -2   5   8       19.79        8.89      1.47 o 
  -1   5   8       50.84       27.17      1.94 o 
   0   5   8      137.78       85.52      2.76 o 
   1   5   8      412.35      473.84      5.46 o 
   2   5   8     2417.23     2493.85     18.87 o 
   3   5   8     2664.58     2576.99     22.74 o 
   4   5   8      332.00      341.33      4.93 o 
   5   5   8     2852.43     2781.92     21.89 o 
   6   5   8        2.03        2.97      1.68 o 
   7   5   8      353.86      331.56      5.30 o 
   8   5   8      340.59      340.67      6.11 o 
   9   5   8        0.01       -1.92      2.27 o 
  10   5   8      271.79      297.11     14.33 o 
 -10   6   8       38.08       44.10      4.73 o 
  -9   6   8        5.04        4.90      2.43 o 
  -8   6   8       19.51       14.98      2.38 o 
  -7   6   8       13.12       16.42      2.23 o 
  -6   6   8       88.32       92.76      3.23 o 
  -5   6   8     1035.76     1002.77      9.23 o 
  -4   6   8      148.74      128.25      3.68 o 
  -3   6   8       32.57       27.75      1.86 o 
  -2   6   8       49.95       41.36      2.25 o 
  -1   6   8       34.12       38.79      2.42 o 
   0   6   8     1370.38     1428.27     14.82 o 
   1   6   8     1615.48     1719.10     16.97 o 
   2   6   8        0.03        2.58      1.30 o 
   3   6   8        1.03        0.52      1.37 o 
   4   6   8       54.57       59.53      2.67 o 
   5   6   8      599.00      578.67      8.00 o 
   6   6   8     1282.26     1209.60     13.35 o 
   7   6   8       20.66       21.50      2.57 o 
   8   6   8      201.37      210.53      5.37 o 
   9   6   8       18.16       19.19      3.00 o 
 -10   7   8        7.90        4.04      3.58 o 
  -9   7   8       40.94       43.56      3.54 o 
  -8   7   8       54.55       56.65      3.87 o 
  -7   7   8       19.16        9.75      2.29 o 
  -6   7   8        2.18        2.24      1.82 o 
  -5   7   8       95.22       94.04      3.68 o 
  -4   7   8        0.00       -1.66      1.89 o 
  -3   7   8       56.87       39.81      2.07 o 
  -2   7   8       25.50       30.49      2.33 o 
  -1   7   8      493.82      422.17      6.05 o 
   0   7   8       79.93       95.22      3.19 o 
   1   7   8     2461.93     2474.85     22.03 o 
   2   7   8      285.27      282.67      4.39 o 
   3   7   8       12.86       17.21      2.01 o 
   4   7   8      350.99      353.34      6.59 o 
   5   7   8      332.50      300.88      7.14 o 
   6   7   8       75.82       82.22      4.02 o 
   7   7   8      446.23      440.92      7.79 o 
   8   7   8       69.79       77.21      6.89 o 
   9   7   8      175.44      163.64      6.13 o 
 -10   8   8       10.18       10.65      4.55 o 
  -9   8   8      219.84      224.63      6.21 o 
  -8   8   8      147.35      139.53      4.58 o 
  -7   8   8       80.95       80.63      4.41 o 
  -6   8   8       66.50       59.42      3.18 o 
  -5   8   8        0.01       -2.65      1.90 o 
  -4   8   8        0.10        3.50      2.10 o 
  -3   8   8      174.75      162.46      4.41 o 
  -2   8   8       45.57       61.08      3.17 o 
  -1   8   8       92.07      119.06      3.36 o 
   0   8   8      122.47      127.77      4.62 o 
   1   8   8      538.36      545.90      7.96 o 
   2   8   8       50.51       47.00      3.20 o 
   3   8   8      254.46      264.49      5.45 o 
   4   8   8     1132.00     1114.98     13.92 o 
   5   8   8        2.70        6.02      2.48 o 
   6   8   8      573.85      581.62     10.71 o 
   7   8   8      160.60      163.79      9.52 o 
   8   8   8        0.43       -2.40      2.25 o 
   9   8   8       16.87       21.33      3.47 o 
  -9   9   8        0.02       -4.16      2.51 o 
  -8   9   8      166.67      176.79      5.27 o 
  -7   9   8        4.34        5.72      2.26 o 
  -6   9   8        2.18        4.85      2.22 o 
  -5   9   8      103.91       98.51      3.90 o 
  -4   9   8       25.93       32.08      2.63 o 
  -3   9   8      520.35      486.80      7.12 o 
  -2   9   8      135.73      127.82      3.96 o 
  -1   9   8        5.41       10.29      1.94 o 
   0   9   8      345.34      335.35      5.15 o 
   1   9   8      761.34      772.45      9.10 o 
   2   9   8      267.48      295.44      9.47 o 
   3   9   8     2076.41     2007.33     19.91 o 
   4   9   8       53.47       57.60      3.59 o 
   5   9   8     1608.32     1514.35     19.96 o 
   6   9   8      135.66      135.63      5.90 o 
   7   9   8        1.76        0.47      2.86 o 
   8   9   8      196.11      192.55      6.63 o 
   9   9   8       45.67       49.77      4.90 o 
  -9  10   8      152.18      172.04      5.85 o 
  -8  10   8      276.91      293.88      6.22 o 
  -7  10   8      305.30      337.95      6.63 o 
  -6  10   8      346.50      355.69      6.43 o 
  -5  10   8      647.04      621.54      8.54 o 
  -4  10   8      305.84      319.80      5.77 o 
  -3  10   8       95.36      107.09      3.55 o 
  -2  10   8       32.27       37.73      2.78 o 
  -1  10   8      383.29      383.13      6.19 o 
   0  10   8     1242.00     1261.80     11.89 o 
   1  10   8     1317.03     1330.08     15.78 o 
   2  10   8       88.07       81.34      4.08 o 
   3  10   8      532.30      472.40      7.24 o 
   4  10   8      115.65      115.39      4.86 o 
   5  10   8        1.33        0.62      2.54 o 
   6  10   8      345.31      317.87      8.45 o 
   7  10   8       65.52       59.38      4.79 o 
   8  10   8       70.18       75.49      5.40 o 
  -8  11   8      299.79      314.69      6.62 o 
  -7  11   8        0.18        2.89      2.44 o 
  -6  11   8     1047.29     1076.83     11.80 o 
  -5  11   8      126.56      120.64      4.51 o 
  -4  11   8     1360.61     1385.70     13.79 o 
  -3  11   8        1.69       -3.67      1.83 o 
  -2  11   8      302.21      314.41      5.88 o 
  -1  11   8        4.09        3.40      1.96 o 
   0  11   8       84.94       82.41      3.30 o 
   1  11   8      784.06      804.80     12.17 o 
   2  11   8      297.25      278.43      6.24 o 
   3  11   8        0.26       -3.42      2.02 o 
   4  11   8     1223.05     1218.12     15.88 o 
   5  11   8        3.45        5.11      2.97 o 
   6  11   8       35.15       36.06      3.97 o 
   7  11   8       59.27       62.29      6.50 o 
   8  11   8        5.87        5.53      3.51 o 
  -8  12   8       48.18       54.06      4.28 o 
  -7  12   8      353.72      344.66      7.41 o 
  -6  12   8        5.52        7.44      2.79 o 
  -5  12   8       13.38       14.27      2.91 o 
  -4  12   8      308.37      324.34      6.26 o 
  -3  12   8       29.29       34.04      3.55 o 
  -2  12   8      652.68      688.96      9.07 o 
  -1  12   8     1165.79     1201.76     12.88 o 
   0  12   8      170.17      189.95      5.54 o 
   1  12   8       55.73       65.27      4.66 o 
   2  12   8      240.59      244.26      8.10 o 
   3  12   8       86.27       89.61      3.96 o 
   4  12   8      182.56      192.62      5.71 o 
   5  12   8       62.53       76.12      5.23 o 
   6  12   8       50.93       48.86      4.67 o 
   7  12   8      211.95      234.53      8.30 o 
   8  12   8       45.18       52.27      5.38 o 
  -8  13   8       45.94       49.17      5.13 o 
  -7  13   8      243.00      249.22      8.64 o 
  -6  13   8        3.41       -1.22      3.19 o 
  -5  13   8      511.64      516.78      8.91 o 
  -4  13   8      129.09      129.54      4.63 o 
  -3  13   8      102.96       97.67      4.08 o 
  -2  13   8      279.02      275.93      7.18 o 
  -1  13   8       29.23       35.79      2.83 o 
   0  13   8      480.97      469.60      8.55 o 
   1  13   8        3.62        3.86      2.51 o 
   2  13   8       44.56       36.32      3.55 o 
   3  13   8       17.38       19.67      2.73 o 
   4  13   8        1.18        2.96      2.47 o 
   5  13   8        8.04        2.25      3.29 o 
   6  13   8       47.05       54.35      4.99 o 
   7  13   8        9.98       11.41      4.05 o 
  -7  14   8       53.68       56.28      5.88 o 
  -6  14   8       56.46       54.87      4.17 o 
  -5  14   8       59.64       54.18      3.81 o 
  -4  14   8        9.73        6.58      2.59 o 
  -3  14   8        8.95        3.56      2.38 o 
  -2  14   8      696.11      686.16     12.68 o 
  -1  14   8       38.07       40.00      3.77 o 
   0  14   8        6.98        2.57      2.66 o 
   1  14   8        7.08        5.35      2.76 o 
   2  14   8       28.74       30.38      4.02 o 
   3  14   8      692.20      691.50     14.57 o 
   4  14   8      458.59      458.32     10.18 o 
   5  14   8        2.30       -1.21      3.18 o 
   6  14   8       35.64       35.88      7.17 o 
  -6  15   8      247.47      261.91      7.50 o 
  -5  15   8        1.87        3.13      2.79 o 
  -4  15   8      284.77      297.95      6.64 o 
  -3  15   8        3.79       -1.27      2.34 o 
  -2  15   8        0.29       -3.33      2.60 o 
  -1  15   8      289.20      276.60      7.43 o 
   0  15   8        3.75        1.00      2.76 o 
   1  15   8       33.68       33.76      3.56 o 
   2  15   8       19.32       17.06      3.07 o 
   3  15   8       37.43       42.51      3.61 o 
   4  15   8      195.46      207.38      7.50 o 
   5  15   8       64.17       73.44      5.17 o 
   6  15   8        1.23       -0.03      4.20 o 
  -5  16   8       30.15       21.85      3.36 o 
  -4  16   8      224.30      205.12      6.25 o 
  -3  16   8       27.13       21.44      3.62 o 
  -2  16   8      130.71      129.94     10.74 o 
  -1  16   8      126.64      128.93      6.55 o 
   0  16   8      223.92      235.10      7.72 o 
   1  16   8      108.10      117.23      5.62 o 
   2  16   8       28.29       22.46      3.60 o 
   3  16   8       13.81       16.79      3.32 o 
   4  16   8       19.33       14.88      3.68 o 
   5  16   8       43.02       44.77      4.53 o 
  -4  17   8        8.02        9.77      3.14 o 
  -3  17   8      179.85      184.41     12.79 o 
  -2  17   8      180.40      170.30      6.58 o 
  -1  17   8       31.42       37.46      4.40 o 
   0  17   8        6.07        6.04      3.59 o 
   1  17   8      124.72      120.98      5.94 o 
   2  17   8        0.15       -0.99      3.02 o 
   3  17   8      363.41      366.83      9.01 o 
   4  17   8        6.38       12.05      3.72 o 
  -3  18   8      251.45      253.21     10.34 o 
  -2  18   8      660.25      661.30     11.66 o 
  -1  18   8      536.95      550.97     13.49 o 
   0  18   8       35.53       40.39      4.76 o 
   1  18   8      219.26      238.79      8.70 o 
   2  18   8        0.74       -1.61      3.57 o 
  -9   0   9       45.68       39.63      4.36 o 
  -7   0   9       29.62       21.65      2.77 o 
  -5   0   9      772.01      740.24     14.30 o 
  -3   0   9     1659.29     1764.24     19.97 o 
  -1   0   9        4.40        4.10      1.61 o 
   1   0   9      134.71      163.42      5.19 o 
   3   0   9      105.50      102.51      4.29 o 
   5   0   9     2370.62     1933.96     22.34 o 
   7   0   9      404.88      381.42      9.58 o 
   9   0   9        7.24        8.18      4.30 o 
 -10   1   9      216.78      221.04      6.03 o 
  -9   1   9       19.37       22.67      2.83 o 
  -8   1   9        1.16        0.96      1.72 o 
  -7   1   9        5.73        3.81      1.68 o 
  -6   1   9      239.73      213.67      4.09 o 
  -5   1   9      955.75      937.42      8.98 o 
  -4   1   9      288.97      304.50      4.98 o 
  -3   1   9      493.28      448.97      5.36 o 
  -2   1   9      227.24      199.72      2.90 o 
  -1   1   9      151.66      160.65      2.29 o 
   0   1   9      269.62      343.26      3.40 o 
   1   1   9      706.66      739.76      7.32 o 
   2   1   9        0.12       -0.74      0.98 o 
   3   1   9        7.20        3.55      1.42 o 
   4   1   9        0.76        1.43      1.27 o 
   5   1   9       79.49       88.57      3.10 o 
   6   1   9       19.23       15.14      1.95 o 
   7   1   9       92.60      104.22      3.75 o 
   8   1   9      309.43      294.96      6.42 o 
   9   1   9      165.17      172.25      7.06 o 
  10   1   9       43.93       44.64      5.39 o 
 -10   2   9       38.77       40.05      3.50 o 
  -9   2   9      589.47      600.97      8.45 o 
  -8   2   9       24.67       23.40      2.35 o 
  -7   2   9     1194.24     1248.04     11.27 o 
  -6   2   9      120.59      117.68      3.49 o 
  -5   2   9      797.68      740.44      7.45 o 
  -4   2   9        0.02        3.33      1.31 o 
  -3   2   9       80.19       74.05      2.07 o 
  -2   2   9        1.15        5.31      0.98 o 
  -1   2   9     1297.99     1419.91      9.83 o 
   0   2   9       95.88       95.62      1.92 o 
   1   2   9     6646.57     6247.11     35.49 o 
   2   2   9       18.01       28.11      2.64 o 
   3   2   9      318.59      288.05      4.70 o 
   4   2   9        7.20        3.93      1.40 o 
   5   2   9       34.65       37.20      2.42 o 
   6   2   9      291.40      287.69      4.39 o 
   7   2   9        2.82       -0.09      2.04 o 
   8   2   9       47.06       51.08      3.87 o 
   9   2   9       39.51       42.27      4.32 o 
  10   2   9        0.24       -5.17      4.83 o 
 -10   3   9       21.87       20.73      3.30 o 
  -9   3   9       99.55      104.57      4.24 o 
  -8   3   9      208.43      218.04      5.00 o 
  -7   3   9       25.30       18.20      2.23 o 
  -6   3   9     1370.51     1266.11     11.05 o 
  -5   3   9     1495.87     1430.77     11.60 o 
  -4   3   9      324.58      313.86      3.86 o 
  -3   3   9     2222.51     2119.11     13.67 o 
  -2   3   9      228.13      158.52      2.71 o 
  -1   3   9      599.79      615.57      5.50 o 
   0   3   9     1965.24     2078.30     16.34 o 
   1   3   9     1046.45     1107.43      7.82 o 
   2   3   9      191.67      236.26      4.77 o 
   3   3   9      924.44      929.71      8.78 o 
   4   3   9       75.60       64.86      2.56 o 
   5   3   9      204.65      191.21      3.67 o 
   6   3   9      249.93      244.94      3.77 o 
   7   3   9        0.10        0.59      2.61 o 
   8   3   9        0.01       -5.13      2.56 o 
   9   3   9        2.16       -4.50      4.13 o 
  10   3   9       92.25       92.47      8.06 o 
 -10   4   9       57.94       56.65      3.91 o 
  -9   4   9       74.08       79.54      4.12 o 
  -8   4   9     1120.39     1091.18     13.20 o 
  -7   4   9      206.74      194.33      4.53 o 
  -6   4   9      800.64      777.20      8.14 o 
  -5   4   9       59.92       69.72      2.79 o 
  -4   4   9      138.64      137.62      2.86 o 
  -3   4   9      996.11     1054.22      8.92 o 
  -2   4   9     1244.55     1108.02      9.93 o 
  -1   4   9      132.96      149.17      3.27 o 
   0   4   9     7410.03     7437.76     58.98 o 
   1   4   9       93.19       99.71      2.28 o 
   2   4   9     3650.00     3551.46     24.76 o 
   3   4   9       60.85       47.08      1.90 o 
   4   4   9      371.29      349.50      4.49 o 
   5   4   9     2754.25     2549.21     19.10 o 
   6   4   9       63.01       61.19      2.26 o 
   7   4   9        1.69        0.75      1.52 o 
   8   4   9      187.18      211.30      7.32 o 
   9   4   9       24.12       23.39      4.82 o 
 -10   5   9        6.39        3.40      2.82 o 
  -9   5   9      111.73      118.61      4.50 o 
  -8   5   9        3.95        2.93      2.18 o 
  -7   5   9       62.09       48.66      2.99 o 
  -6   5   9      262.23      283.52      4.94 o 
  -5   5   9        5.22        7.11      1.88 o 
  -4   5   9      547.00      487.70      5.37 o 
  -3   5   9      284.13      278.17      4.27 o 
  -2   5   9      467.18      418.59      5.39 o 
  -1   5   9        7.44       13.40      1.66 o 
   0   5   9       77.86       69.63      3.10 o 
   1   5   9       15.57       25.34      1.58 o 
   2   5   9      137.39      141.16      3.90 o 
   3   5   9      257.81      238.58      4.12 o 
   4   5   9     1153.84     1196.38     10.50 o 
   5   5   9      312.30      333.76      4.85 o 
   6   5   9      910.37      852.16      9.06 o 
   7   5   9        2.54        1.76      1.67 o 
   8   5   9      202.57      194.82      8.39 o 
   9   5   9        0.89       -9.09      4.54 o 
 -10   6   9      203.48      224.36      6.52 o 
  -9   6   9       56.67       49.96      3.44 o 
  -8   6   9       13.04        6.65      2.29 o 
  -7   6   9      168.58      161.85      4.45 o 
  -6   6   9      155.93      151.56      4.04 o 
  -5   6   9      186.37      194.59      4.80 o 
  -4   6   9       22.51       10.88      1.90 o 
  -3   6   9       69.32       67.22      2.49 o 
  -2   6   9      265.77      304.88      5.18 o 
  -1   6   9      178.16      138.37      3.94 o 
   0   6   9        1.90       -0.60      1.64 o 
   1   6   9       59.01      104.33      3.53 o 
   2   6   9      636.22      659.83     10.03 o 
   3   6   9      146.01      141.26      3.79 o 
   4   6   9      134.31      146.88      3.61 o 
   5   6   9      146.13      148.43      4.19 o 
   6   6   9      433.00      429.58      6.34 o 
   7   6   9      353.98      352.74      6.28 o 
   8   6   9       15.40       11.49      3.50 o 
   9   6   9       40.87       35.91      7.05 o 
 -10   7   9      158.76      157.81      6.52 o 
  -9   7   9        6.09        1.14      2.72 o 
  -8   7   9      499.18      502.31      7.28 o 
  -7   7   9      150.39      154.13      4.54 o 
  -6   7   9     1046.72      973.99     10.16 o 
  -5   7   9       53.98       80.99      3.54 o 
  -4   7   9       99.76       94.85      3.78 o 
  -3   7   9        0.02        2.85      1.54 o 
  -2   7   9      236.46      260.12      4.70 o 
  -1   7   9        1.67        3.16      1.47 o 
   0   7   9     1403.31     1398.49     14.06 o 
   1   7   9      100.54      125.04      4.44 o 
   2   7   9     1169.94     1244.28     16.65 o 
   3   7   9      294.73      281.67      6.17 o 
   4   7   9       30.35       34.07      2.57 o 
   5   7   9        1.00        3.86      2.02 o 
   6   7   9      130.99      142.66      4.93 o 
   7   7   9      252.36      256.21      5.90 o 
   8   7   9      188.52      177.71      5.50 o 
   9   7   9       16.40       31.85      6.59 o 
  -9   8   9       12.94       10.51      2.90 o 
  -8   8   9      263.97      256.73      5.77 o 
  -7   8   9      120.34      111.57      4.19 o 
  -6   8   9       31.11       31.21      2.66 o 
  -5   8   9      125.98      130.78      4.26 o 
  -4   8   9        0.62        3.43      2.01 o 
  -3   8   9      291.71      343.41      5.11 o 
  -2   8   9      144.01      114.17      3.92 o 
  -1   8   9      172.56      137.82      3.59 o 
   0   8   9     2555.44     2482.36     23.86 o 
   1   8   9      216.39      227.48      5.79 o 
   2   8   9     1199.36     1089.97     14.29 o 
   3   8   9        0.38        0.87      2.01 o 
   4   8   9      409.36      378.24      6.35 o 
   5   8   9     1843.88     1789.64     26.23 o 
   6   8   9       66.73       74.34      4.40 o 
   7   8   9      219.43      226.10      7.02 o 
   8   8   9        0.33       -2.97      2.23 o 
   9   8   9       71.73       92.62      9.58 o 
  -9   9   9        2.06       -0.78      2.70 o 
  -8   9   9        1.94        2.20      2.38 o 
  -7   9   9      114.86       99.11      4.06 o 
  -6   9   9      217.33      220.14      5.31 o 
  -5   9   9        0.02       -0.22      2.20 o 
  -4   9   9      501.77      492.72      7.17 o 
  -3   9   9       99.34       92.57      3.69 o 
  -2   9   9      324.37      286.60      5.39 o 
  -1   9   9        7.73        7.64      2.07 o 
   0   9   9       71.18       79.99      2.97 o 
   1   9   9        9.20       13.80      2.60 o 
   2   9   9      322.44      301.82      9.22 o 
   3   9   9       65.53       65.57      3.70 o 
   4   9   9      733.18      723.41      9.71 o 
   5   9   9        4.78        7.52      2.70 o 
   6   9   9      506.66      463.81     12.62 o 
   7   9   9       95.21       92.98      6.68 o 
   8   9   9        2.64        1.73      2.60 o 
  -9  10   9      470.78      486.15      9.75 o 
  -8  10   9      418.72      409.84      7.32 o 
  -7  10   9      737.73      733.92      9.35 o 
  -6  10   9        6.62        4.32      2.39 o 
  -5  10   9      687.88      688.98      9.19 o 
  -4  10   9      145.11      142.49      4.69 o 
  -3  10   9      217.60      201.43      6.29 o 
  -2  10   9      559.48      606.70      8.12 o 
  -1  10   9      215.05      195.61      4.67 o 
   0  10   9      472.31      467.73      7.38 o 
   1  10   9     1747.10     1728.90     19.24 o 
   2  10   9     1127.73     1160.50     14.51 o 
   3  10   9      476.76      453.28      9.05 o 
   4  10   9      537.71      554.43      8.66 o 
   5  10   9       12.59        8.68      2.96 o 
   6  10   9        6.91        0.91      2.73 o 
   7  10   9       88.02       87.21      5.52 o 
   8  10   9       65.86       62.79      4.52 o 
  -8  11   9       50.17       57.93      3.78 o 
  -7  11   9      198.20      205.88      6.95 o 
  -6  11   9      283.99      284.59      6.67 o 
  -5  11   9     1400.59     1438.12     20.55 o 
  -4  11   9       56.16       60.98      5.17 o 
  -3  11   9     1243.41     1285.04     12.81 o 
  -2  11   9       72.59       85.46      3.96 o 
  -1  11   9      242.16      265.10      5.44 o 
   0  11   9      109.72      117.92      4.31 o 
   1  11   9       56.81       62.11      3.82 o 
   2  11   9      237.19      245.46      6.08 o 
   3  11   9       17.70       20.24      2.59 o 
   4  11   9        5.30        4.60      2.27 o 
   5  11   9      296.15      286.09      9.50 o 
   6  11   9        8.81       12.11      3.40 o 
   7  11   9      214.35      210.90      7.79 o 
   8  11   9       16.22       18.74      4.14 o 
  -8  12   9      115.49      122.23      5.33 o 
  -7  12   9      131.40      140.29      5.20 o 
  -6  12   9      279.28      261.60      6.99 o 
  -5  12   9        8.32        8.14      2.73 o 
  -4  12   9      236.24      239.30      6.08 o 
  -3  12   9      104.22      108.63      4.13 o 
  -2  12   9       84.72       86.68      4.09 o 
  -1  12   9      134.57      161.59      5.09 o 
   0  12   9        7.09        7.91      2.56 o 
   1  12   9       93.89       95.04      4.66 o 
   2  12   9        5.95        9.96      2.63 o 
   3  12   9       42.58       41.36      3.27 o 
   4  12   9        4.25        2.27      3.37 o 
   5  12   9      156.08      146.91      5.85 o 
   6  12   9      162.27      155.95      9.91 o 
   7  12   9        3.20        7.85      3.56 o 
  -7  13   9       22.25       20.28      3.28 o 
  -6  13   9       53.51       52.70      3.98 o 
  -5  13   9        9.55        9.22      2.84 o 
  -4  13   9      159.98      146.18      7.70 o 
  -3  13   9        1.14        1.15      2.28 o 
  -2  13   9       88.52       95.18      4.47 o 
  -1  13   9       10.42       10.57      2.57 o 
   0  13   9       24.54       24.50      3.21 o 
   1  13   9        2.47        0.61      2.57 o 
   2  13   9        0.32       -1.05      2.42 o 
   3  13   9      133.37      131.16      5.30 o 
   4  13   9      138.79      157.71      6.21 o 
   5  13   9        8.94       12.88      3.03 o 
   6  13   9       27.77       26.03      4.20 o 
   7  13   9       87.78       86.88      6.05 o 
  -7  14   9       33.21       34.80      3.64 o 
  -6  14   9       13.21       15.14      3.30 o 
  -5  14   9       76.57       86.36      4.63 o 
  -4  14   9       66.46       68.66      4.31 o 
  -3  14   9       46.62       43.14      3.34 o 
  -2  14   9       33.92       33.74      3.64 o 
  -1  14   9      265.06      269.19      6.52 o 
   0  14   9        0.64        1.92      2.56 o 
   1  14   9      152.07      143.88      6.17 o 
   2  14   9       37.41       35.66      3.54 o 
   3  14   9       17.93       16.11      3.17 o 
   4  14   9      513.64      507.49     10.37 o 
   5  14   9       29.92       33.25      3.95 o 
   6  14   9       20.56       23.52      4.43 o 
  -6  15   9       21.35       18.42      3.48 o 
  -5  15   9      350.37      358.47      8.01 o 
  -4  15   9        8.97        9.37      3.05 o 
  -3  15   9       76.77       90.14      5.23 o 
  -2  15   9        2.92        4.61      2.87 o 
  -1  15   9        1.93        0.87      2.81 o 
   0  15   9       86.48       76.67      4.98 o 
   1  15   9       18.72       14.98      3.21 o 
   2  15   9       75.39       92.45      5.06 o 
   3  15   9       92.55       84.14      5.78 o 
   4  15   9       79.86       79.86      5.19 o 
   5  15   9       14.25        4.24      4.05 o 
  -5  16   9        3.16        4.45      3.17 o 
  -4  16   9      189.70      182.35      7.26 o 
  -3  16   9       24.38       24.55      3.87 o 
  -2  16   9        1.65       -0.57      2.78 o 
  -1  16   9      135.28      152.55      6.39 o 
   0  16   9       28.05       25.26      4.12 o 
   1  16   9      133.02      136.04      6.05 o 
   2  16   9       31.47       38.31      4.05 o 
   3  16   9        0.08       -0.28      3.09 o 
   4  16   9      129.74      116.31      6.92 o 
  -4  17   9      248.04      269.97      9.29 o 
  -3  17   9        7.99       10.93      3.79 o 
  -2  17   9       66.07       65.00      4.78 o 
  -1  17   9       40.88       37.99      4.49 o 
   0  17   9       91.60       97.40      5.89 o 
   1  17   9      137.60      119.14      5.99 o 
   2  17   9       21.23       20.56      4.43 o 
   3  17   9       34.48       36.34      4.62 o 
  -2  18   9       95.34       95.04      5.54 o 
  -1  18   9      367.15      373.82      9.54 o 
   0  18   9      357.12      386.16     10.33 o 
   1  18   9       14.82        3.67      3.64 o 
 -10   0  10      274.49      313.05     10.67 o 
  -8   0  10        0.06       -4.47      2.24 o 
  -6   0  10       33.24       32.59      3.16 o 
  -4   0  10     1148.09     1097.74     19.84 o 
  -2   0  10     5123.49     5332.44     47.86 o 
   0   0  10      110.63      118.29      2.84 o 
   2   0  10        0.13        0.39      1.87 o 
   4   0  10       61.62       49.14      3.32 o 
   6   0  10      173.11      223.77      6.38 o 
   8   0  10      428.15      439.65     10.85 o 
 -10   1  10       52.42       59.34      3.82 o 
  -9   1  10      266.93      273.57      5.75 o 
  -8   1  10       27.13       35.32      2.42 o 
  -7   1  10       16.04       17.07      2.03 o 
  -6   1  10       37.83       25.31      2.09 o 
  -5   1  10       11.73       11.60      1.95 o 
  -4   1  10      812.64      798.74      8.04 o 
  -3   1  10       43.11       24.67      1.81 o 
  -2   1  10      312.82      263.93      3.44 o 
  -1   1  10      195.16      193.52      2.59 o 
   0   1  10      555.80      607.33      5.22 o 
   1   1  10     1084.29     1110.54      9.89 o 
   2   1  10        2.18        0.22      1.88 o 
   3   1  10      362.29      394.93      6.36 o 
   4   1  10      256.62      218.95      5.16 o 
   5   1  10       81.22       83.72      3.17 o 
   6   1  10       78.93       80.78      3.23 o 
   7   1  10       85.87      100.86      3.95 o 
   8   1  10       48.64       54.80      3.63 o 
   9   1  10        2.61       -7.34      5.27 o 
 -10   2  10       65.75       63.96      3.97 o 
  -9   2  10       61.94       70.46      3.64 o 
  -8   2  10      792.07      826.62      8.56 o 
  -7   2  10        2.14        1.54      1.76 o 
  -6   2  10       23.60       13.84      1.91 o 
  -5   2  10       82.17       75.77      2.88 o 
  -4   2  10      974.94      972.76      9.46 o 
  -3   2  10      117.38       97.70      2.36 o 
  -2   2  10        3.06        4.51      1.13 o 
  -1   2  10      182.96      176.79      2.88 o 
   0   2  10     2954.79     3098.64     19.55 o 
   1   2  10      283.56      284.04      3.40 o 
   2   2  10     2078.34     1954.56     20.78 o 
   3   2  10        6.71        9.93      1.88 o 
   4   2  10     2130.65     1943.15     15.15 o 
   5   2  10      156.60      161.07      3.94 o 
   6   2  10       95.33      100.83      3.72 o 
   7   2  10      186.38      197.12      4.91 o 
   8   2  10        0.25        1.96      2.66 o 
   9   2  10       39.85       33.55      4.67 o 
 -10   3  10      361.30      368.77      7.36 o 
  -9   3  10      148.80      157.21      4.85 o 
  -8   3  10      597.33      620.83      8.03 o 
  -7   3  10      184.03      184.71      4.43 o 
  -6   3  10      284.86      268.83      4.81 o 
  -5   3  10      467.74      459.79      5.89 o 
  -4   3  10     1075.60     1044.13      8.63 o 
  -3   3  10      220.75      227.13      3.32 o 
  -2   3  10     1953.96     1812.42     12.09 o 
  -1   3  10     1150.54     1087.00      8.44 o 
   0   3  10     2053.59     2105.73     14.88 o 
   1   3  10     3169.57     3226.94     18.88 o 
   2   3  10      101.69      125.38      3.31 o 
   3   3  10      100.52       96.07      3.82 o 
   4   3  10     1470.94     1404.60     13.06 o 
   5   3  10        8.96       10.24      2.29 o 
   6   3  10     1040.41     1024.67     12.05 o 
   7   3  10      290.87      300.10      8.48 o 
   8   3  10      169.00      188.77      7.31 o 
   9   3  10      125.88      131.15     11.53 o 
 -10   4  10       26.62       31.40      4.04 o 
  -9   4  10       93.49       79.67      3.96 o 
  -8   4  10        3.51        3.43      2.22 o 
  -7   4  10      835.72      861.63      9.17 o 
  -6   4  10      221.94      209.13      4.38 o 
  -5   4  10      930.86      905.84      8.74 o 
  -4   4  10      203.52      186.37      3.29 o 
  -3   4  10      141.36      129.99      2.82 o 
  -2   4  10     3441.38     3484.79     21.88 o 
  -1   4  10      465.39      439.05      5.44 o 
   0   4  10      518.10      555.94      6.60 o 
   1   4  10     3616.81     3504.95     28.33 o 
   2   4  10      196.37      190.13      3.96 o 
   3   4  10     3687.93     3494.35     26.37 o 
   4   4  10       19.43       18.20      2.08 o 
   5   4  10      708.31      719.26      8.24 o 
   6   4  10       11.78        4.06      2.15 o 
   7   4  10       35.31       42.63      4.73 o 
   8   4  10        4.50        1.39      3.43 o 
   9   4  10      379.61      376.36     12.70 o 
 -10   5  10       24.51       26.62      3.46 o 
  -9   5  10       54.07       36.69      3.23 o 
  -8   5  10      185.05      188.80      5.00 o 
  -7   5  10       22.11       16.52      2.28 o 
  -6   5  10        8.62        5.30      1.91 o 
  -5   5  10      205.95      224.21      4.31 o 
  -4   5  10        0.15        1.48      1.61 o 
  -3   5  10     1410.57     1503.46     11.10 o 
  -2   5  10      509.56      529.23      6.57 o 
  -1   5  10     1743.48     1619.15     14.84 o 
   0   5  10       19.86       28.07      1.88 o 
   1   5  10      103.42       83.40      3.63 o 
   2   5  10      127.01      112.28      3.61 o 
   3   5  10        0.94        1.72      1.42 o 
   4   5  10        1.08       -0.81      1.39 o 
   5   5  10      149.16      161.21      3.52 o 
   6   5  10      173.66      169.93      5.00 o 
   7   5  10      265.85      270.90      8.16 o 
   8   5  10       19.90       24.33      4.94 o 
   9   5  10       88.79       88.18     10.50 o 
 -10   6  10       58.07       74.35      4.47 o 
  -9   6  10      233.96      267.95      6.23 o 
  -8   6  10       22.71       19.04      2.52 o 
  -7   6  10      186.39      176.28      4.62 o 
  -6   6  10     1005.37      981.29      9.73 o 
  -5   6  10       10.53       15.95      2.04 o 
  -4   6  10      135.76      146.33      3.69 o 
  -3   6  10      957.51      824.39      7.96 o 
  -2   6  10        8.80       11.00      1.70 o 
  -1   6  10      358.51      333.33      5.38 o 
   0   6  10       21.39       20.82      1.92 o 
   1   6  10      125.44      128.78      4.94 o 
   2   6  10      416.65      399.81      6.73 o 
   3   6  10      259.84      258.35      4.91 o 
   4   6  10      119.09       98.74      3.18 o 
   5   6  10      542.82      526.81      6.45 o 
   6   6  10       65.79       70.56      2.89 o 
   7   6  10      316.43      323.48      9.61 o 
   8   6  10      110.23      121.53      8.04 o 
   9   6  10       14.76        7.08      5.48 o 
  -9   7  10       30.59       31.52      3.47 o 
  -8   7  10       19.79       22.25      2.64 o 
  -7   7  10      813.58      798.11      9.44 o 
  -6   7  10      164.49      163.23      4.51 o 
  -5   7  10      595.95      610.89      7.85 o 
  -4   7  10      112.90      135.42      4.12 o 
  -3   7  10       73.24       70.89      2.81 o 
  -2   7  10        3.66       13.28      2.06 o 
  -1   7  10       67.75       49.04      2.36 o 
   0   7  10      108.90      117.24      5.73 o 
   1   7  10     1050.05     1090.10     15.28 o 
   2   7  10      103.45      122.46      4.69 o 
   3   7  10       85.93       95.34      3.79 o 
   4   7  10      285.10      276.68      5.33 o 
   5   7  10      314.65      303.64      5.38 o 
   6   7  10      104.72      108.89      4.03 o 
   7   7  10       23.83       29.84      3.77 o 
   8   7  10       12.42       19.61      4.81 o 
   9   7  10      136.38      148.63     11.29 o 
  -9   8  10       52.76       47.42      3.82 o 
  -8   8  10        0.09        1.92      2.40 o 
  -7   8  10      141.15      149.03      4.63 o 
  -6   8  10      142.78      128.26      4.17 o 
  -5   8  10       21.48       12.02      2.38 o 
  -4   8  10        2.68        4.07      2.06 o 
  -3   8  10       10.29        8.33      1.82 o 
  -2   8  10      613.86      624.13      8.44 o 
  -1   8  10      111.08      106.44      3.61 o 
   0   8  10      384.84      375.23      7.04 o 
   1   8  10      875.70      847.26     13.84 o 
   2   8  10      228.96      212.60      5.19 o 
   3   8  10     1665.04     1599.99     17.95 o 
   4   8  10       18.24       18.56      2.56 o 
   5   8  10      332.98      339.31      6.77 o 
   6   8  10      644.72      653.47     11.35 o 
   7   8  10       62.20       54.10      3.56 o 
   8   8  10      257.01      235.19     10.70 o 
  -9   9  10      161.86      149.26      7.11 o 
  -8   9  10       48.27       54.39      3.60 o 
  -7   9  10       92.35       84.50      3.91 o 
  -6   9  10       42.25       35.60      2.87 o 
  -5   9  10      127.21      128.94      4.46 o 
  -4   9  10       76.88       75.13      3.89 o 
  -3   9  10     1652.50     1649.61     14.80 o 
  -2   9  10      260.05      239.95      4.75 o 
  -1   9  10     1431.15     1340.19     14.83 o 
   0   9  10        0.38        4.64      2.02 o 
   1   9  10      456.88      444.66      9.41 o 
   2   9  10      184.10      163.80      5.04 o 
   3   9  10       28.95       23.95      2.77 o 
   4   9  10       73.44       73.69      3.74 o 
   5   9  10       79.75       78.49      3.99 o 
   6   9  10       17.20       12.89      3.04 o 
   7   9  10      300.70      314.13      8.18 o 
   8   9  10       55.82       63.68      6.93 o 
  -8  10  10      548.63      552.83      8.52 o 
  -7  10  10      459.15      464.13      7.47 o 
  -6  10  10      550.57      561.02      8.21 o 
  -5  10  10      195.52      174.85      5.24 o 
  -4  10  10      464.17      481.54      7.84 o 
  -3  10  10     1523.12     1430.14     16.10 o 
  -2  10  10       59.99       56.17      2.93 o 
  -1  10  10       55.33       47.40      3.08 o 
   0  10  10      714.80      720.91     12.56 o 
   1  10  10      356.06      359.94      7.56 o 
   2  10  10     1344.05     1314.03     17.53 o 
   3  10  10      314.92      305.55      6.85 o 
   4  10  10       25.19       28.53      3.10 o 
   5  10  10       87.04       76.50      4.24 o 
   6  10  10        0.13       -2.76      2.22 o 
   7  10  10        0.56        1.98      4.41 o 
   8  10  10        3.25        2.15      4.67 o 
  -8  11  10      378.78      378.05      8.60 o 
  -7  11  10      127.30      126.01      4.67 o 
  -6  11  10        1.52        1.23      2.38 o 
  -5  11  10      166.93      169.70      5.88 o 
  -4  11  10     1593.12     1571.87     18.37 o 
  -3  11  10      186.02      183.56      5.13 o 
  -2  11  10     1617.34     1618.97     17.94 o 
  -1  11  10        3.34        3.04      2.25 o 
   0  11  10      660.60      652.01      9.15 o 
   1  11  10      177.18      175.66      5.69 o 
   2  11  10       34.45       31.77      3.35 o 
   3  11  10       17.49       12.05      2.84 o 
   4  11  10       29.21       27.86      3.35 o 
   5  11  10       27.70       32.08      3.59 o 
   6  11  10      208.99      196.19      7.18 o 
   7  11  10        0.45        5.92      3.38 o 
  -7  12  10      138.17      132.04      5.42 o 
  -6  12  10      111.65      114.30      5.38 o 
  -5  12  10      356.42      364.99      7.46 o 
  -4  12  10      191.64      205.59      6.33 o 
  -3  12  10        0.94        0.46      2.34 o 
  -2  12  10        0.45       -0.13      2.40 o 
  -1  12  10        0.41       -1.57      2.17 o 
   0  12  10       57.09       61.84      4.02 o 
   1  12  10       72.81       73.82      4.40 o 
   2  12  10       80.42       86.35      4.27 o 
   3  12  10        6.73        8.57      2.74 o 
   4  12  10       85.92       88.93      5.21 o 
   5  12  10       22.86       14.41      3.09 o 
   6  12  10      481.18      472.36     11.22 o 
   7  12  10      201.13      205.10      9.65 o 
  -7  13  10        3.82        1.17      3.34 o 
  -6  13  10        2.28        0.12      2.92 o 
  -5  13  10        2.88       -1.56      2.61 o 
  -4  13  10       56.73       45.95      3.62 o 
  -3  13  10        0.43       -1.57      2.60 o 
  -2  13  10       37.49       38.99      3.65 o 
  -1  13  10       91.31       84.44      4.33 o 
   0  13  10       46.57       44.15      3.75 o 
   1  13  10       11.86        9.71      2.90 o 
   2  13  10      272.64      266.31      8.24 o 
   3  13  10       13.20       11.77      3.09 o 
   4  13  10        0.27        2.16      2.88 o 
   5  13  10      232.21      244.43      7.35 o 
   6  13  10        1.81       -0.27      3.03 o 
  -6  14  10       19.34       14.22      3.38 o 
  -5  14  10        3.47       -0.73      2.82 o 
  -4  14  10        9.32       10.74      3.16 o 
  -3  14  10      363.40      355.87      9.18 o 
  -2  14  10       55.92       45.84      3.89 o 
  -1  14  10       28.14       22.70      3.17 o 
   0  14  10       28.74       27.46      3.72 o 
   1  14  10      122.48      109.37      5.63 o 
   2  14  10       27.27       31.08      4.08 o 
   3  14  10      100.13       81.78      5.06 o 
   4  14  10       22.40       21.51      3.83 o 
   5  14  10       75.31       68.53      4.82 o 
   6  14  10       28.46       24.03      4.50 o 
  -5  15  10        1.78        0.43      3.42 o 
  -4  15  10      471.48      468.70     12.33 o 
  -3  15  10       32.03       26.95      4.14 o 
  -2  15  10      186.80      195.99      6.53 o 
  -1  15  10        5.00        6.90      3.00 o 
   0  15  10      228.98      244.53      7.69 o 
   1  15  10        8.01        5.90      3.04 o 
   2  15  10        1.96        4.42      2.87 o 
   3  15  10       17.27       18.10      4.20 o 
   4  15  10       24.57       20.72      4.14 o 
   5  15  10       83.60       76.84      5.77 o 
  -4  16  10      127.26      139.02      7.27 o 
  -3  16  10       18.78       18.89      3.78 o 
  -2  16  10       20.12       18.95      3.53 o 
  -1  16  10       37.15       43.57      4.20 o 
   0  16  10      171.73      174.43      7.47 o 
   1  16  10       36.33       37.16      4.07 o 
   2  16  10      113.28      114.53      5.75 o 
   3  16  10        2.32       -0.93      3.18 o 
   4  16  10        9.76        9.37      5.11 o 
  -3  17  10      122.39      134.67      8.40 o 
  -2  17  10       47.65       45.16      4.33 o 
  -1  17  10      356.16      360.58     10.87 o 
   0  17  10        0.82       -0.15      3.21 o 
   1  17  10       65.02       70.69      5.16 o 
   2  17  10      341.28      330.01      8.88 o 
  -9   0  11     1076.03     1046.11     15.31 o 
  -7   0  11      203.43      178.66      5.50 o 
  -5   0  11       11.20       12.45      3.87 o 
  -3   0  11      133.16      114.36      4.14 o 
  -1   0  11      200.10      199.01      4.13 o 
   1   0  11      270.93      258.25      5.62 o 
   3   0  11       45.15       52.13      4.73 o 
   5   0  11        2.39       -1.79      2.03 o 
   7   0  11     1195.77     1245.12     17.38 o 
   9   0  11      667.81      663.53     23.21 o 
 -10   1  11       50.46       61.62      4.12 o 
  -9   1  11       37.13       44.22      3.06 o 
  -8   1  11      135.39      136.19      3.83 o 
  -7   1  11      131.71      117.65      3.52 o 
  -6   1  11       28.67       30.31      2.20 o 
  -5   1  11       11.31       10.21      1.99 o 
  -4   1  11      237.78      222.59      4.97 o 
  -3   1  11        4.74        1.24      1.58 o 
  -2   1  11       27.58       14.57      1.47 o 
  -1   1  11      177.03      176.39      2.85 o 
   0   1  11      803.19      789.40      6.50 o 
   1   1  11      854.40      922.40      8.74 o 
   2   1  11      175.03      163.43      6.71 o 
   3   1  11      217.20      264.39      5.69 o 
   4   1  11      494.96      504.11      5.80 o 
   5   1  11       36.02       25.80      2.29 o 
   6   1  11      613.42      636.72      8.22 o 
   7   1  11        1.98        1.67      2.16 o 
   8   1  11        0.67       -0.44      2.18 o 
   9   1  11      161.15      171.45      7.25 o 
 -10   2  11      159.30      165.48      5.59 o 
  -9   2  11        4.85        2.35      2.25 o 
  -8   2  11      248.70      244.95      4.84 o 
  -7   2  11        0.43        2.88      1.88 o 
  -6   2  11       50.02       50.42      2.54 o 
  -5   2  11      730.58      713.30      7.56 o 
  -4   2  11       96.81       91.05      2.84 o 
  -3   2  11       38.99       18.95      1.59 o 
  -2   2  11       73.47       63.13      2.12 o 
  -1   2  11       86.82       90.64      2.19 o 
   0   2  11       60.19       62.65      2.25 o 
   1   2  11     1783.23     1850.84     14.43 o 
   2   2  11      130.04      133.81      4.56 o 
   3   2  11      397.26      408.31      6.03 o 
   4   2  11        4.33        3.36      1.61 o 
   5   2  11     2929.44     2833.57     21.56 o 
   6   2  11       45.57       42.59      2.79 o 
   7   2  11      148.58      159.02      4.95 o 
   8   2  11      169.06      165.66      5.94 o 
   9   2  11       32.14       41.64      5.39 o 
 -10   3  11      223.79      248.14      6.51 o 
  -9   3  11      375.89      390.38      6.89 o 
  -8   3  11       92.16       91.79      3.63 o 
  -7   3  11      143.85      164.47      4.29 o 
  -6   3  11       67.47       62.09      2.74 o 
  -5   3  11      184.61      174.83      3.95 o 
  -4   3  11        8.31        7.33      1.65 o 
  -3   3  11       72.21       63.57      2.14 o 
  -2   3  11      107.25      113.44      2.52 o 
  -1   3  11     1221.85     1186.54      8.87 o 
   0   3  11      981.84      970.59      9.12 o 
   1   3  11     2067.67     2118.81     16.59 o 
   2   3  11     1022.75      985.91      9.48 o 
   3   3  11       27.50       25.18      2.41 o 
   4   3  11        0.03       -1.32      1.48 o 
   5   3  11      777.63      751.15      9.30 o 
   6   3  11      222.73      228.34      7.25 o 
   7   3  11      569.37      562.88      9.62 o 
   8   3  11      142.51      165.60      9.68 o 
   9   3  11      523.58      553.78     13.63 o 
 -10   4  11       15.57       14.90      3.11 o 
  -9   4  11      221.65      215.56      5.66 o 
  -8   4  11       59.10       57.85      3.20 o 
  -7   4  11       67.32       63.18      3.16 o 
  -6   4  11      241.68      251.16      4.80 o 
  -5   4  11       37.09       38.42      2.36 o 
  -4   4  11      839.87      858.66      7.87 o 
  -3   4  11       17.04       20.84      1.58 o 
  -2   4  11      408.29      403.82      4.77 o 
  -1   4  11        2.49        2.67      1.27 o 
   0   4  11        5.54        7.54      1.48 o 
   1   4  11      236.84      247.68      4.19 o 
   2   4  11      708.94      668.05      8.24 o 
   3   4  11       60.18       57.75      3.09 o 
   4   4  11      688.81      665.39      8.15 o 
   5   4  11        5.49       11.36      2.34 o 
   6   4  11      414.55      394.52      9.99 o 
   7   4  11      344.01      381.17      9.24 o 
   8   4  11        0.01       -4.32      3.34 o 
   9   4  11      151.30      160.07      9.81 o 
  -9   5  11       42.18       40.53      3.42 o 
  -8   5  11      230.57      225.33      5.38 o 
  -7   5  11      525.12      514.61      7.12 o 
  -6   5  11      102.95      104.30      3.58 o 
  -5   5  11       86.70       93.74      3.26 o 
  -4   5  11      250.51      253.96      3.97 o 
  -3   5  11      155.54      159.07      3.61 o 
  -2   5  11     1004.41     1093.29     10.85 o 
  -1   5  11      348.08      307.20      5.11 o 
   0   5  11      396.15      359.78      7.09 o 
   1   5  11        1.95        3.44      1.53 o 
   2   5  11      491.09      453.39      7.12 o 
   3   5  11      262.54      273.92      4.16 o 
   4   5  11      419.96      434.92      7.25 o 
   5   5  11      145.53      163.98      5.44 o 
   6   5  11        1.56        0.17      2.42 o 
   7   5  11      354.86      362.60     10.15 o 
   8   5  11      608.28      627.22     13.96 o 
   9   5  11        1.29       -2.08      5.47 o 
  -9   6  11      121.14      125.47      4.86 o 
  -8   6  11      732.95      734.08      9.04 o 
  -7   6  11      205.98      192.73      4.85 o 
  -6   6  11      376.67      375.65      5.89 o 
  -5   6  11      163.33      159.18      4.05 o 
  -4   6  11        3.80        3.04      1.70 o 
  -3   6  11      891.47      944.91      9.00 o 
  -2   6  11      924.12      835.61      9.41 o 
  -1   6  11       10.38        5.88      1.94 o 
   0   6  11      114.19      118.44      3.94 o 
   1   6  11       16.50       25.22      2.44 o 
   2   6  11       90.79       97.49      3.90 o 
   3   6  11     1576.74     1553.86     15.86 o 
   4   6  11       35.45       34.39      2.09 o 
   5   6  11      245.65      247.28      4.76 o 
   6   6  11      295.85      287.89      8.01 o 
   7   6  11        7.48        7.02      3.24 o 
   8   6  11      428.24      426.18     11.76 o 
  -9   7  11       61.36       76.39      4.33 o 
  -8   7  11       66.41       61.56      3.68 o 
  -7   7  11        2.83        2.15      2.25 o 
  -6   7  11      532.06      522.37      7.35 o 
  -5   7  11       51.08       51.43      2.96 o 
  -4   7  11        3.71        2.72      2.20 o 
  -3   7  11       84.02       87.95      3.10 o 
  -2   7  11      178.98      161.51      3.76 o 
  -1   7  11      141.60      163.05      3.96 o 
   0   7  11        3.08        2.32      1.94 o 
   1   7  11        7.44        3.08      2.51 o 
   2   7  11      350.24      342.06      6.28 o 
   3   7  11       68.71       72.27      3.30 o 
   4   7  11      177.03      177.60      7.50 o 
   5   7  11      135.87      152.61      5.08 o 
   6   7  11      187.13      185.82      7.10 o 
   7   7  11      106.23      119.34     11.53 o 
   8   7  11        2.89        1.48      5.47 o 
  -9   8  11       56.37       62.17      4.16 o 
  -8   8  11       53.40       60.28      3.70 o 
  -7   8  11        1.96        4.11      2.32 o 
  -6   8  11        2.96        1.15      2.14 o 
  -5   8  11       14.52       19.26      2.44 o 
  -4   8  11        0.28       -3.77      1.89 o 
  -3   8  11        6.75       11.26      1.88 o 
  -2   8  11       36.55       32.01      2.46 o 
  -1   8  11      151.41      170.24      6.39 o 
   0   8  11        6.05        4.70      2.37 o 
   1   8  11       34.73       38.60      3.46 o 
   2   8  11       16.77       16.41      3.59 o 
   3   8  11       92.52       90.19      4.19 o 
   4   8  11        1.67        0.37      2.22 o 
   5   8  11        8.65        5.08      2.36 o 
   6   8  11      173.68      163.01      8.73 o 
   7   8  11       55.02       43.74      5.75 o 
   8   8  11       16.47       17.93      5.47 o 
  -8   9  11      442.27      444.36      8.67 o 
  -7   9  11       24.05       29.34      2.91 o 
  -6   9  11      123.20      125.91      4.35 o 
  -5   9  11        0.79        1.08      2.36 o 
  -4   9  11       31.83       33.83      2.96 o 
  -3   9  11       19.84       22.51      2.31 o 
  -2   9  11     1216.93     1227.04     14.81 o 
  -1   9  11      117.42      117.66      4.13 o 
   0   9  11      447.23      434.39      7.60 o 
   1   9  11        4.23        4.02      2.16 o 
   2   9  11      555.29      517.33      8.52 o 
   3   9  11      280.67      283.90      6.34 o 
   4   9  11       93.13       92.28      7.69 o 
   5   9  11       19.45       21.41      2.94 o 
   6   9  11       66.12       68.56      3.73 o 
   7   9  11       26.19       23.88      5.17 o 
   8   9  11      432.13      466.35     14.56 o 
  -8  10  11      128.71      129.83      4.98 o 
  -7  10  11      350.65      370.07      6.96 o 
  -6  10  11      205.74      219.10      5.61 o 
  -5  10  11      321.77      341.47      7.12 o 
  -4  10  11      389.17      377.89      7.59 o 
  -3  10  11      771.24      788.64     12.11 o 
  -2  10  11     1759.70     1663.14     18.21 o 
  -1  10  11       50.70       44.75      3.06 o 
   0  10  11       36.93       47.97      3.03 o 
   1  10  11      309.06      301.68      6.84 o 
   2  10  11       20.45       17.54      2.79 o 
   3  10  11      523.21      514.97      9.12 o 
   4  10  11      149.33      148.29      7.35 o 
   5  10  11        1.02       -0.19      3.46 o 
   6  10  11      160.32      154.96      5.52 o 
   7  10  11       23.82       20.43      5.99 o 
  -8  11  11        9.07        7.75      2.93 o 
  -7  11  11      203.38      202.84      7.23 o 
  -6  11  11       37.71       41.07      3.46 o 
  -5  11  11       38.87       40.96      3.69 o 
  -4  11  11       34.17       35.49      4.60 o 
  -3  11  11      575.52      570.61      9.75 o 
  -2  11  11      474.84      445.19      8.34 o 
  -1  11  11     2385.90     2368.22     22.39 o 
   0  11  11        8.94        9.28      2.39 o 
   1  11  11     2241.14     2133.61     26.34 o 
   2  11  11       95.79       84.97      4.56 o 
   3  11  11      121.19      116.50      5.26 o 
   4  11  11        6.27        5.96      3.19 o 
   5  11  11       53.02       56.42      4.38 o 
   6  11  11      148.85      143.49      5.89 o 
   7  11  11      102.48       90.63      8.76 o 
  -7  12  11       12.95       13.96      2.97 o 
  -6  12  11      164.87      163.18      6.36 o 
  -5  12  11      441.95      447.94      8.36 o 
  -4  12  11      466.40      444.18     10.73 o 
  -3  12  11      506.27      493.67      9.92 o 
  -2  12  11       27.79       35.52      3.51 o 
  -1  12  11       82.25       87.46      4.26 o 
   0  12  11        3.65        4.11      2.59 o 
   1  12  11      125.88      116.13      5.36 o 
   2  12  11      282.09      269.69      6.66 o 
   3  12  11      170.16      163.22      6.21 o 
   4  12  11      518.55      514.80     10.85 o 
   5  12  11      264.87      275.92      8.19 o 
   6  12  11        2.52       -0.76      3.07 o 
  -7  13  11        0.02       -3.13      2.99 o 
  -6  13  11       27.42       33.29      3.96 o 
  -5  13  11        1.76        5.98      3.25 o 
  -4  13  11        6.52        7.37      3.26 o 
  -3  13  11       30.63       31.77      4.01 o 
  -2  13  11        0.48       -0.63      2.73 o 
  -1  13  11       11.99       11.59      2.66 o 
   0  13  11      403.98      384.77     11.85 o 
   1  13  11       22.31       19.21      3.38 o 
   2  13  11       18.80       16.79      3.06 o 
   3  13  11      257.57      244.81      7.32 o 
   4  13  11       14.25        9.11      3.47 o 
   5  13  11        1.99        4.45      3.21 o 
   6  13  11      111.35      114.04      6.48 o 
  -6  14  11       42.79       36.58      4.43 o 
  -5  14  11       19.47       13.23      3.74 o 
  -4  14  11       77.69       78.13      5.12 o 
  -3  14  11        0.94        1.90      3.29 o 
  -2  14  11      361.44      342.77      7.89 o 
  -1  14  11      117.97      112.57      5.11 o 
   0  14  11       32.01       36.07      4.01 o 
   1  14  11      103.05       96.95      5.36 o 
   2  14  11       28.35       18.51      3.26 o 
   3  14  11      108.92      103.44      5.64 o 
   4  14  11       60.56       61.37      5.23 o 
   5  14  11       61.08       54.14      6.34 o 
  -5  15  11       14.17       13.12      3.85 o 
  -4  15  11       74.74       79.40      5.76 o 
  -3  15  11      215.04      208.93      8.48 o 
  -2  15  11      144.02      139.71      5.84 o 
  -1  15  11      471.28      486.84      9.95 o 
   0  15  11       46.55       45.06      4.39 o 
   1  15  11      851.29      818.46     12.79 o 
   2  15  11       15.96       12.62      3.26 o 
   3  15  11        9.05        8.72      3.38 o 
   4  15  11       81.90       79.77      5.69 o 
  -4  16  11       56.65       63.98      8.17 o 
  -3  16  11      450.35      469.62     10.35 o 
  -2  16  11        7.94        9.55      3.18 o 
  -1  16  11       12.28        3.79      3.75 o 
   0  16  11       64.01       54.75      5.01 o 
   1  16  11      148.00      135.68      6.60 o 
   2  16  11       32.67       30.45      4.74 o 
   3  16  11      177.78      178.04      7.68 o 
  -2  17  11      140.94      143.71      6.91 o 
  -1  17  11       37.30       38.68      4.38 o 
   0  17  11      657.76      669.81     13.25 o 
   1  17  11        2.01        3.02      3.44 o 
 -10   0  12        2.08        3.46      3.88 o 
  -8   0  12      902.00      867.01     12.33 o 
  -6   0  12      629.45      610.56     13.32 o 
  -4   0  12       59.69       60.03      4.38 o 
  -2   0  12      517.22      480.27      7.17 o 
   0   0  12     2008.87     1967.38     23.21 o 
   2   0  12     1845.98     1628.71     27.12 o 
   4   0  12      181.65      198.18      5.65 o 
   6   0  12       28.36       32.45      4.50 o 
   8   0  12       37.07       38.20      4.29 o 
 -10   1  12       46.55       41.14      4.21 o 
  -9   1  12        0.07        0.95      2.29 o 
  -8   1  12       42.34       41.86      2.61 o 
  -7   1  12       63.20       57.49      2.79 o 
  -6   1  12      284.54      275.31      4.74 o 
  -5   1  12      227.66      214.17      4.41 o 
  -4   1  12      151.53      154.29      3.90 o 
  -3   1  12      879.30      851.61      8.52 o 
  -2   1  12      438.49      372.63      4.57 o 
  -1   1  12        0.14       -0.18      1.22 o 
   0   1  12      845.50      823.82      7.33 o 
   1   1  12     1265.49     1273.74     11.28 o 
   2   1  12        6.24       13.36      2.59 o 
   3   1  12       13.66       22.54      2.08 o 
   4   1  12      412.66      420.61      5.86 o 
   5   1  12       91.83      107.07      3.51 o 
   6   1  12      112.39      118.52      3.98 o 
   7   1  12      130.26      117.91      4.23 o 
   8   1  12       36.90       35.24      3.19 o 
   9   1  12       10.70        8.03      3.61 o 
  -9   2  12      396.52      408.54      6.76 o 
  -8   2  12        0.25        0.56      1.88 o 
  -7   2  12       96.11       92.40      3.39 o 
  -6   2  12        4.50        3.14      1.91 o 
  -5   2  12       77.16       77.40      2.94 o 
  -4   2  12     5876.94     5382.12     34.02 o 
  -3   2  12       80.39       83.17      2.65 o 
  -2   2  12      565.13      483.40      5.05 o 
  -1   2  12       93.31      105.26      3.35 o 
   0   2  12      382.08      360.65      4.95 o 
   1   2  12      155.75      148.42      2.96 o 
   2   2  12       73.32       81.04      3.98 o 
   3   2  12       30.31       32.09      2.03 o 
   4   2  12      166.09      166.63      4.41 o 
   5   2  12       44.23       50.74      2.83 o 
   6   2  12      714.55      725.54      9.08 o 
   7   2  12       16.25       11.56      2.54 o 
   8   2  12       15.82       10.50      3.42 o 
   9   2  12        1.29        4.72      3.91 o 
  -9   3  12      335.52      371.49      6.58 o 
  -8   3  12      303.14      306.47      5.66 o 
  -7   3  12      209.17      209.56      4.97 o 
  -6   3  12       27.33       38.12      2.69 o 
  -5   3  12       47.49       56.85      2.67 o 
  -4   3  12      113.45      115.12      3.18 o 
  -3   3  12      196.61      199.01      3.48 o 
  -2   3  12      286.71      262.33      4.11 o 
  -1   3  12       56.54       64.26      2.58 o 
   0   3  12     1334.34     1308.49     11.60 o 
   1   3  12      750.09      770.68      7.47 o 
   2   3  12      395.52      451.69      9.05 o 
   3   3  12       85.26       75.73      3.44 o 
   4   3  12      177.87      182.82      4.04 o 
   5   3  12        0.01       -1.17      1.83 o 
   6   3  12        5.51        3.62      2.31 o 
   7   3  12       25.02       28.54      3.64 o 
   8   3  12      163.85      160.69      6.95 o 
   9   3  12       58.56       66.96      5.70 o 
  -9   4  12      119.18      123.49      4.67 o 
  -8   4  12      121.35      107.62      4.18 o 
  -7   4  12        8.80       10.67      2.29 o 
  -6   4  12      133.34      122.03      3.85 o 
  -5   4  12       76.04       75.24      2.99 o 
  -4   4  12      100.32      105.38      3.05 o 
  -3   4  12     2320.08     2333.59     15.49 o 
  -2   4  12       19.81       20.46      1.82 o 
  -1   4  12      749.34      714.63      7.50 o 
   0   4  12      276.87      278.51      5.24 o 
   1   4  12       43.75       45.04      2.90 o 
   2   4  12     1213.28     1089.03     10.65 o 
   3   4  12      219.20      239.30      4.86 o 
   4   4  12       43.55       41.52      2.94 o 
   5   4  12      582.35      606.01      9.95 o 
   6   4  12      146.42      163.52      5.97 o 
   7   4  12      518.13      515.43     10.02 o 
   8   4  12       40.18       43.58      4.49 o 
  -9   5  12      200.19      201.70      7.08 o 
  -8   5  12       17.55       16.15      2.66 o 
  -7   5  12      427.96      475.44      7.05 o 
  -6   5  12      617.64      604.06      7.56 o 
  -5   5  12        0.52       -1.42      1.70 o 
  -4   5  12      458.48      459.00      5.30 o 
  -3   5  12      669.27      649.18      6.38 o 
  -2   5  12       26.67       20.25      1.98 o 
  -1   5  12      442.60      429.30      5.64 o 
   0   5  12        2.15        3.70      1.65 o 
   1   5  12        0.66       -0.17      1.37 o 
   2   5  12      277.09      271.74      4.50 o 
   3   5  12      805.04      848.94      8.53 o 
   4   5  12      328.84      337.91     11.22 o 
   5   5  12      156.25      155.59      6.23 o 
   6   5  12      109.34      119.28      5.77 o 
   7   5  12       34.92       41.74      4.50 o 
   8   5  12      341.79      351.37     11.48 o 
  -9   6  12      909.31      958.46     14.45 o 
  -8   6  12      152.19      160.60      4.91 o 
  -7   6  12      120.08      110.28      4.00 o 
  -6   6  12      106.09      107.66      3.77 o 
  -5   6  12      429.26      427.92      6.12 o 
  -4   6  12      322.17      308.42      4.89 o 
  -3   6  12        7.17        7.13      1.81 o 
  -2   6  12      606.62      646.57      7.65 o 
  -1   6  12        3.88        5.17      1.75 o 
   0   6  12      138.06      138.73      3.91 o 
   1   6  12      519.39      511.01      7.81 o 
   2   6  12      121.23      123.11      4.41 o 
   3   6  12        7.53        8.67      1.63 o 
   4   6  12      457.37      489.74      8.55 o 
   5   6  12        0.56       -4.43      2.39 o 
   6   6  12       30.51       35.94      3.98 o 
   7   6  12      189.81      192.41      9.39 o 
   8   6  12       11.82        9.16      4.36 o 
  -9   7  12      441.51      471.51     10.45 o 
  -8   7  12       84.17       78.65      4.00 o 
  -7   7  12        3.81        4.18      2.27 o 
  -6   7  12        1.05       -0.25      2.13 o 
  -5   7  12      827.55      835.34      9.27 o 
  -4   7  12       27.46       27.24      2.56 o 
  -3   7  12        5.63       10.08      1.96 o 
  -2   7  12       29.68       31.88      2.31 o 
  -1   7  12       13.60        9.88      1.99 o 
   0   7  12      217.83      237.62      6.87 o 
   1   7  12       36.64       28.31      2.47 o 
   2   7  12      146.14      132.51      4.21 o 
   3   7  12        0.77       -1.15      1.77 o 
   4   7  12       95.35       78.09      4.48 o 
   5   7  12        1.13       -0.51      3.03 o 
   6   7  12        6.71       11.44      3.61 o 
   7   7  12      191.63      191.84      8.63 o 
   8   7  12       16.16       10.18      7.10 o 
  -8   8  12       85.86       99.73      4.42 o 
  -7   8  12       74.76       83.34      3.89 o 
  -6   8  12       50.05       60.47      3.34 o 
  -5   8  12       16.03       13.60      2.43 o 
  -4   8  12        1.59       -3.32      2.19 o 
  -3   8  12      709.98      739.45      9.18 o 
  -2   8  12        1.87        5.27      1.81 o 
  -1   8  12        4.24        6.91      2.04 o 
   0   8  12      132.94      141.64      4.20 o 
   1   8  12        7.36        2.12      2.01 o 
   2   8  12      180.11      162.45      4.89 o 
   3   8  12       39.98       34.79      2.96 o 
   4   8  12      116.68      111.47      4.67 o 
   5   8  12        0.55       -2.29      3.31 o 
   6   8  12      102.22      106.58      7.52 o 
   7   8  12      144.61      150.76      9.61 o 
   8   8  12       27.78       31.54      5.85 o 
  -8   9  12        0.65       -1.52      2.63 o 
  -7   9  12      525.51      574.22     10.04 o 
  -6   9  12        9.00        2.09      2.19 o 
  -5   9  12       16.92       17.99      2.76 o 
  -4   9  12       16.02       16.25      2.70 o 
  -3   9  12      150.99      146.82      6.18 o 
  -2   9  12        7.09        8.83      2.34 o 
  -1   9  12      221.80      222.91      5.76 o 
   0   9  12        4.01        5.44      2.07 o 
   1   9  12        9.22        9.34      2.44 o 
   2   9  12       18.47       20.49      2.59 o 
   3   9  12      200.22      207.28      5.60 o 
   4   9  12      202.09      206.76      6.24 o 
   5   9  12       44.79       48.28      3.55 o 
   6   9  12       21.03       23.57      4.65 o 
   7   9  12      104.85      106.24      8.21 o 
  -8  10  12       36.87       35.21      3.46 o 
  -7  10  12       45.26       43.90      3.64 o 
  -6  10  12      206.11      213.92      7.74 o 
  -5  10  12      217.63      227.42      8.60 o 
  -4  10  12      165.22      169.66      6.12 o 
  -3  10  12      207.24      215.89      6.78 o 
  -2  10  12     1015.39     1035.03     13.34 o 
  -1  10  12      452.48      435.09      8.08 o 
   0  10  12      315.90      319.76      6.26 o 
   1  10  12      130.61      121.53      5.11 o 
   2  10  12      361.06      330.29      7.23 o 
   3  10  12       29.63       29.39      4.08 o 
   4  10  12      524.18      507.63     10.00 o 
   5  10  12      168.98      169.51      6.12 o 
   6  10  12      146.63      145.68     10.41 o 
   7  10  12      217.20      207.90     10.94 o 
  -7  11  12        2.19        7.40      2.92 o 
  -6  11  12       99.31      112.48      5.46 o 
  -5  11  12       75.67       80.46      5.28 o 
  -4  11  12       77.79       70.65      4.52 o 
  -3  11  12      170.66      157.68      5.88 o 
  -2  11  12      366.42      347.92      8.30 o 
  -1  11  12       11.37       11.80      2.61 o 
   0  11  12     2166.80     2223.68     21.47 o 
   1  11  12       46.31       42.97      3.66 o 
   2  11  12     1485.29     1422.17     17.51 o 
   3  11  12        6.07        6.84      2.77 o 
   4  11  12      430.17      409.09      9.27 o 
   5  11  12       55.03       55.49      4.73 o 
   6  11  12       14.39       20.68      5.99 o 
  -7  12  12        2.85        2.04      3.30 o 
  -6  12  12       63.59       64.95      4.99 o 
  -5  12  12      266.56      266.58      7.71 o 
  -4  12  12      283.55      289.62      7.63 o 
  -3  12  12       76.70       66.21      5.25 o 
  -2  12  12      458.27      458.89      9.75 o 
  -1  12  12      690.01      670.33     10.03 o 
   0  12  12       70.67       64.37      4.49 o 
   1  12  12        2.59        6.44      2.84 o 
   2  12  12       58.81       56.32      4.25 o 
   3  12  12      344.05      339.50      8.24 o 
   4  12  12      714.10      684.07     12.61 o 
   5  12  12      421.47      422.70     10.08 o 
   6  12  12       60.55       54.84      7.51 o 
  -6  13  12       13.65       11.23      3.77 o 
  -5  13  12       71.69       78.05      6.07 o 
  -4  13  12        0.30        2.98      2.86 o 
  -3  13  12        9.64        3.90      3.72 o 
  -2  13  12        0.08       -0.90      2.80 o 
  -1  13  12       65.12       57.23      3.93 o 
   0  13  12        0.00       -2.45      2.82 o 
   1  13  12      609.91      602.69     15.04 o 
   2  13  12        5.86        5.81      2.79 o 
   3  13  12      328.70      325.28      8.44 o 
   4  13  12       62.95       57.37      5.12 o 
   5  13  12        0.99       -2.62      3.76 o 
  -5  14  12        7.20        3.69      3.48 o 
  -4  14  12       16.10       14.18      3.95 o 
  -3  14  12       10.98       12.58      3.72 o 
  -2  14  12       13.02        9.81      3.25 o 
  -1  14  12      140.80      146.21      5.73 o 
   0  14  12        0.29        7.22      3.14 o 
   1  14  12        1.60        1.72      2.96 o 
   2  14  12       88.00       74.45      4.71 o 
   3  14  12       12.96       11.17      3.34 o 
   4  14  12       10.78       13.16      3.58 o 
  -4  15  12        4.75        3.41      3.64 o 
  -3  15  12      320.37      320.30      9.45 o 
  -2  15  12      177.13      165.31      6.87 o 
  -1  15  12        2.59       -0.04      3.10 o 
   0  15  12      491.37      495.98     10.76 o 
   1  15  12       13.99       15.81      3.68 o 
   2  15  12      337.54      325.13      8.82 o 
   3  15  12        7.65        3.20      3.39 o 
  -3  16  12       62.39       57.17      5.00 o 
  -2  16  12      463.96      465.42      9.58 o 
  -1  16  12      182.80      175.17      7.14 o 
   0  16  12        9.02       12.82      3.89 o 
   1  16  12        7.39        4.37      3.34 o 
   2  16  12      116.49      110.91      5.77 o 
  -9   0  13        9.29        4.25      3.36 o 
  -7   0  13      517.00      536.24      9.19 o 
  -5   0  13        6.56        2.76      2.96 o 
  -3   0  13      300.01      323.97      7.96 o 
  -1   0  13       94.64       89.62      3.89 o 
   1   0  13      296.25      172.08      5.29 o 
   3   0  13      604.04      538.41     10.19 o 
   5   0  13       85.14      101.09      5.18 o 
   7   0  13        2.32       -0.32      2.90 o 
  -9   1  13      142.71      130.74      4.50 o 
  -8   1  13       21.90       22.89      2.37 o 
  -7   1  13      221.14      216.12      4.80 o 
  -6   1  13       21.88       13.24      2.13 o 
  -5   1  13       86.00       76.44      3.96 o 
  -4   1  13      729.96      661.63      8.55 o 
  -3   1  13       92.92      109.38      4.06 o 
  -2   1  13      886.71      828.40      7.90 o 
  -1   1  13      820.77      791.60      7.46 o 
   0   1  13       21.18       20.97      1.67 o 
   1   1  13     1031.66      923.96      9.10 o 
   2   1  13      686.92      639.79      8.55 o 
   3   1  13       23.89       17.48      2.02 o 
   4   1  13       31.41       30.43      2.22 o 
   5   1  13      235.25      239.70      4.91 o 
   6   1  13        9.36        6.62      2.10 o 
   7   1  13        2.95       -0.91      2.16 o 
   8   1  13       11.63       17.72      2.92 o 
  -9   2  13        8.09        1.74      2.36 o 
  -8   2  13      211.59      221.34      5.23 o 
  -7   2  13       39.72       41.41      2.87 o 
  -6   2  13       86.75       93.46      3.49 o 
  -5   2  13      187.78      178.02      4.15 o 
  -4   2  13       36.89       37.98      2.65 o 
  -3   2  13     7457.48     7050.82     47.32 o 
  -2   2  13       61.57       62.20      2.49 o 
  -1   2  13     2932.04     2853.96     19.15 o 
   0   2  13      313.54      309.54      4.49 o 
   1   2  13     1011.28      967.25      8.70 o 
   2   2  13        7.06        7.51      1.89 o 
   3   2  13        8.06        3.81      1.66 o 
   4   2  13        0.31        2.67      1.58 o 
   5   2  13      489.70      474.55      6.74 o 
   6   2  13        6.41        2.09      1.99 o 
   7   2  13      502.09      506.67      8.41 o 
   8   2  13        5.97        4.01      2.85 o 
  -9   3  13        0.36       -5.08      2.54 o 
  -8   3  13      218.34      207.02      5.41 o 
  -7   3  13      388.61      387.92      6.31 o 
  -6   3  13      207.85      207.03      4.68 o 
  -5   3  13      714.20      703.16      7.81 o 
  -4   3  13      274.54      272.34      5.48 o 
  -3   3  13      446.70      436.07      5.58 o 
  -2   3  13      162.16      148.84      3.40 o 
  -1   3  13      223.45      213.12      3.96 o 
   0   3  13      935.94      872.89      8.50 o 
   1   3  13     1211.09     1130.36      9.56 o 
   2   3  13      848.44      864.78      9.58 o 
   3   3  13      656.03      660.74      7.58 o 
   4   3  13       14.48       19.77      2.34 o 
   5   3  13      591.91      596.06      8.44 o 
   6   3  13       31.55       37.61      3.44 o 
   7   3  13       32.78       35.47      3.69 o 
   8   3  13       51.74       62.30      4.92 o 
  -9   4  13       65.08       74.43      4.13 o 
  -8   4  13      225.63      231.59      5.66 o 
  -7   4  13       34.50       35.14      2.84 o 
  -6   4  13        4.72        2.41      2.08 o 
  -5   4  13      198.57      216.19      4.68 o 
  -4   4  13      571.82      571.38      6.91 o 
  -3   4  13      358.06      375.94      4.97 o 
  -2   4  13     1376.75     1427.31     12.44 o 
  -1   4  13        0.61       -0.78      1.75 o 
   0   4  13      900.05      845.31      8.87 o 
   1   4  13        1.46        0.58      1.35 o 
   2   4  13      168.83      166.85      3.36 o 
   3   4  13      359.69      349.56      5.89 o 
   4   4  13      109.87      118.11      4.65 o 
   5   4  13        6.70        8.88      2.60 o 
   6   4  13     1837.74     1866.69     23.40 o 
   7   4  13       46.09       57.02      4.51 o 
   8   4  13      537.37      559.83     11.42 o 
  -9   5  13       46.69       41.27      3.51 o 
  -8   5  13      200.45      220.49      5.66 o 
  -7   5  13        0.86        1.02      2.11 o 
  -6   5  13      447.54      479.73      7.97 o 
  -5   5  13       63.99       63.55      3.19 o 
  -4   5  13       26.29       30.51      2.41 o 
  -3   5  13      565.14      563.09      6.90 o 
  -2   5  13      268.26      257.92      5.40 o 
  -1   5  13      256.06      247.53      4.60 o 
   0   5  13      457.73      450.16      6.10 o 
   1   5  13      138.99      112.40      3.30 o 
   2   5  13       92.33      120.95      3.34 o 
   3   5  13      388.97      423.16      8.56 o 
   4   5  13      341.40      367.55      7.70 o 
   5   5  13        0.14       -1.22      2.47 o 
   6   5  13       52.20       63.53      5.65 o 
   7   5  13        1.98        6.54      3.16 o 
   8   5  13       86.54       93.08      7.25 o 
  -9   6  13       65.33       81.32      4.55 o 
  -8   6  13      322.13      323.98      6.44 o 
  -7   6  13        6.84        5.39      2.27 o 
  -6   6  13       39.66       37.93      2.85 o 
  -5   6  13      103.91       91.25      3.74 o 
  -4   6  13      151.29      148.87      4.19 o 
  -3   6  13      717.39      661.43      7.69 o 
  -2   6  13        1.74        1.10      1.51 o 
  -1   6  13       94.39      102.41      4.20 o 
   0   6  13      564.33      571.49      7.88 o 
   1   6  13       57.76       65.02      2.80 o 
   2   6  13      143.38      154.86      3.80 o 
   3   6  13       92.64      105.09      3.90 o 
   4   6  13       54.73       52.35      4.63 o 
   5   6  13      146.95      171.99      7.65 o 
   6   6  13       22.61       26.53      3.91 o 
   7   6  13       75.25       76.61      5.54 o 
   8   6  13      124.54      120.64      7.68 o 
  -8   7  13      402.04      391.57      7.41 o 
  -7   7  13       41.38       34.61      3.21 o 
  -6   7  13       35.95       35.27      3.21 o 
  -5   7  13       12.35       10.21      2.90 o 
  -4   7  13      135.06      132.01      4.41 o 
  -3   7  13      266.55      259.14      5.07 o 
  -2   7  13       60.67       59.75      2.82 o 
  -1   7  13       15.03       18.88      2.23 o 
   0   7  13     1209.03     1145.42     13.20 o 
   1   7  13       20.36       29.81      2.23 o 
   2   7  13        4.76        2.50      1.91 o 
   3   7  13       48.99       46.64      2.95 o 
   4   7  13      231.17      224.28      8.73 o 
   5   7  13        2.86       -1.39      3.07 o 
   6   7  13        2.88        1.65      3.56 o 
   7   7  13       10.98        4.12      6.65 o 
  -8   8  13       15.13       12.91      3.12 o 
  -7   8  13       73.85       70.00      4.10 o 
  -6   8  13       96.67      101.44      4.46 o 
  -5   8  13      518.22      524.97      8.73 o 
  -4   8  13      385.80      386.13      7.48 o 
  -3   8  13      130.31      136.75      4.48 o 
  -2   8  13      211.72      228.03      5.73 o 
  -1   8  13        6.45        8.02      2.07 o 
   0   8  13        8.64        3.00      2.04 o 
   1   8  13       59.37       62.37      3.55 o 
   2   8  13       18.07       18.19      2.39 o 
   3   8  13       89.63       90.99      4.53 o 
   4   8  13       10.00        5.93      3.40 o 
   5   8  13        5.82        8.80      4.05 o 
   6   8  13      757.56      818.15     18.21 o 
   7   8  13       73.09       65.93      6.80 o 
  -8   9  13       51.33       55.91      4.23 o 
  -7   9  13       63.77       67.18      4.13 o 
  -6   9  13      435.52      470.69     10.35 o 
  -5   9  13        0.48        2.00      2.96 o 
  -4   9  13      233.89      235.98      6.78 o 
  -3   9  13        0.48       -0.62      2.22 o 
  -2   9  13       12.37       13.61      2.42 o 
  -1   9  13       40.85       41.51      3.39 o 
   0   9  13      189.20      177.01      5.16 o 
   1   9  13       55.50       49.79      3.48 o 
   2   9  13      130.11      131.63      4.76 o 
   3   9  13      127.61      123.36      4.86 o 
   4   9  13      246.45      257.97      6.66 o 
   5   9  13        0.22       -2.18      4.16 o 
   6   9  13       70.43       76.52      6.93 o 
   7   9  13        0.02        4.78      4.81 o 
  -7  10  13       47.87       54.04      4.27 o 
  -6  10  13      198.80      217.45      7.86 o 
  -5  10  13        1.38        1.98      3.01 o 
  -4  10  13       17.42       17.08      3.22 o 
  -3  10  13      121.47      123.32      4.81 o 
  -2  10  13      237.55      243.02      6.19 o 
  -1  10  13      987.34     1004.31     12.36 o 
   0  10  13        3.96        2.84      2.51 o 
   1  10  13      342.79      356.40     11.15 o 
   2  10  13      246.32      246.11      6.38 o 
   3  10  13      193.09      199.45      6.11 o 
   4  10  13      292.26      286.50      7.44 o 
   5  10  13      459.54      455.74     15.57 o 
   6  10  13      199.54      201.21     10.66 o 
  -7  11  13       25.13       37.05      3.94 o 
  -6  11  13        7.99        1.66      3.09 o 
  -5  11  13      348.99      346.93      8.55 o 
  -4  11  13       12.08       11.04      3.16 o 
  -3  11  13       27.31       31.32      4.52 o 
  -2  11  13       16.48       14.79      2.98 o 
  -1  11  13       94.12       96.35      4.33 o 
   0  11  13      469.13      465.88      8.53 o 
   1  11  13      893.57      932.47     13.48 o 
   2  11  13       11.80        6.58      3.21 o 
   3  11  13     1171.14     1109.77     15.58 o 
   4  11  13      114.49      113.51      5.60 o 
   5  11  13      330.39      296.92     21.28 o 
   6  11  13       59.27       57.95      7.79 o 
  -6  12  13        4.69        0.64      3.03 o 
  -5  12  13      126.00      119.00      5.95 o 
  -4  12  13        3.37        1.76      3.28 o 
  -3  12  13       55.83       52.02      4.61 o 
  -2  12  13      192.54      179.00      6.43 o 
  -1  12  13      600.41      594.60     10.33 o 
   0  12  13      405.37      425.42      9.11 o 
   1  12  13       33.68       34.61      3.77 o 
   2  12  13       27.15       22.78      3.44 o 
   3  12  13        8.28        3.94      3.46 o 
   4  12  13      189.20      189.71      7.29 o 
   5  12  13      229.65      226.16      7.65 o 
  -5  13  13        4.12       -0.68      3.26 o 
  -4  13  13       28.17       33.82      4.81 o 
  -3  13  13       64.26       65.41      5.65 o 
  -2  13  13       22.82       21.94      3.48 o 
  -1  13  13       80.71       76.45      4.69 o 
   0  13  13       56.72       60.19      4.61 o 
   1  13  13        1.69        0.16      2.88 o 
   2  13  13      224.65      231.15      8.25 o 
   3  13  13       28.84       30.24      3.76 o 
   4  13  13       60.75       58.53      4.90 o 
   5  13  13        0.84       -2.95      3.21 o 
  -5  14  13       43.24       56.18      5.03 o 
  -4  14  13       41.04       43.21      4.91 o 
  -3  14  13       88.47       93.08      6.02 o 
  -2  14  13       44.41       32.70      3.89 o 
  -1  14  13       74.95       76.13      4.83 o 
   0  14  13        8.72        4.85      3.21 o 
   1  14  13       10.12       13.76      5.50 o 
   2  14  13       10.06        6.87      3.54 o 
   3  14  13       19.71       17.64      3.92 o 
   4  14  13      125.70      122.11      8.07 o 
  -3  15  13       13.07        8.67      3.61 o 
  -2  15  13      267.24      261.21      8.25 o 
  -1  15  13       41.07       42.09      4.82 o 
   0  15  13       39.42       42.09      4.75 o 
   1  15  13      214.50      225.70      7.78 o 
   2  15  13        2.24        4.33      3.10 o 
   3  15  13      240.38      219.87      8.53 o 
  -1  16  13      359.67      385.75     10.37 o 
   0  16  13       68.34       66.44      5.42 o 
  -8   0  14        9.36       12.54      3.76 o 
  -6   0  14        0.41        2.84      3.11 o 
  -4   0  14        0.27        2.50      3.01 o 
  -2   0  14      154.22      149.25      4.91 o 
   0   0  14       56.39       60.31      3.84 o 
   2   0  14       40.66       30.78      4.05 o 
   4   0  14       15.43        6.46      2.59 o 
   6   0  14       12.55        9.74      3.44 o 
   8   0  14        1.43       -1.36      3.38 o 
  -9   1  14       84.06       90.00      4.39 o 
  -8   1  14      197.91      215.53      5.35 o 
  -7   1  14        7.47       10.72      2.40 o 
  -6   1  14       37.95       34.33      2.97 o 
  -5   1  14        0.40       -0.54      2.04 o 
  -4   1  14      250.62      253.41      5.41 o 
  -3   1  14      761.27      726.07      8.84 o 
  -2   1  14       66.40       62.55      2.52 o 
  -1   1  14      159.95      152.70      3.30 o 
   0   1  14        2.79       -1.14      1.23 o 
   1   1  14      124.27      118.22      2.66 o 
   2   1  14      646.05      565.29      8.20 o 
   3   1  14      458.60      421.24      6.31 o 
   4   1  14       78.37       82.22      3.27 o 
   5   1  14        6.65        5.56      1.95 o 
   6   1  14       31.54       34.27      3.22 o 
   7   1  14      195.46      209.06      5.54 o 
   8   1  14       22.50       24.23      3.51 o 
  -9   2  14       11.58       11.00      2.87 o 
  -8   2  14      121.48      118.98      4.48 o 
  -7   2  14       51.33       50.77      3.36 o 
  -6   2  14       13.01       13.23      2.49 o 
  -5   2  14      508.35      478.58      7.47 o 
  -4   2  14       39.80       40.59      2.74 o 
  -3   2  14       42.67       38.49      2.49 o 
  -2   2  14     4044.78     3795.34     26.05 o 
  -1   2  14        0.00        2.41      1.38 o 
   0   2  14      299.26      300.42      4.20 o 
   1   2  14       94.95       98.41      2.53 o 
   2   2  14     2144.50     2017.94     17.07 o 
   3   2  14       13.66       19.22      2.21 o 
   4   2  14        1.22        0.79      1.85 o 
   5   2  14        0.38        1.46      1.96 o 
   6   2  14      234.64      238.51      5.61 o 
   7   2  14       16.98       17.21      2.88 o 
   8   2  14       21.22       14.98      3.30 o 
  -9   3  14       18.34       11.68      2.90 o 
  -8   3  14        4.63        1.41      2.87 o 
  -7   3  14       17.85        9.71      2.54 o 
  -6   3  14       63.43       58.65      3.45 o 
  -5   3  14      156.69      137.08      4.32 o 
  -4   3  14      943.36      921.38     10.42 o 
  -3   3  14      642.22      653.42      7.32 o 
  -2   3  14     1213.45     1186.54     10.12 o 
  -1   3  14       53.12       54.65      2.63 o 
   0   3  14      235.23      213.01      3.95 o 
   1   3  14      831.02      786.31      7.67 o 
   2   3  14     1329.17     1283.20     12.67 o 
   3   3  14      727.97      703.92      8.16 o 
   4   3  14      586.31      600.37      8.07 o 
   5   3  14      173.02      182.84      5.57 o 
   6   3  14      619.26      608.28      9.61 o 
   7   3  14      411.52      433.82      8.42 o 
   8   3  14       46.44       56.19      4.45 o 
  -9   4  14       24.60       30.81      3.57 o 
  -8   4  14       25.11       20.37      3.07 o 
  -7   4  14       54.82       65.78      3.70 o 
  -6   4  14      148.01      138.23      4.64 o 
  -5   4  14        0.34       -1.12      2.02 o 
  -4   4  14      340.05      328.94      5.97 o 
  -3   4  14      382.86      384.84      8.56 o 
  -2   4  14       25.56       28.93      2.26 o 
  -1   4  14      147.38      149.30      3.65 o 
   0   4  14      172.29      159.93      3.71 o 
   1   4  14      553.55      533.51      7.69 o 
   2   4  14       16.69        8.96      2.71 o 
   3   4  14      251.21      264.42      6.42 o 
   4   4  14       17.63       13.70      2.63 o 
   5   4  14      112.61      116.14      5.89 o 
   6   4  14       60.44       55.26      4.13 o 
   7   4  14      406.14      420.60      9.69 o 
   8   4  14       31.03       38.87      4.63 o 
  -8   5  14       73.00       83.62      4.35 o 
  -7   5  14        0.07       -0.82      2.57 o 
  -6   5  14       33.16       35.95      2.96 o 
  -5   5  14      509.06      534.39      7.67 o 
  -4   5  14        0.02       -1.43      1.94 o 
  -3   5  14      146.48      141.37      3.78 o 
  -2   5  14      113.04      118.38      3.42 o 
  -1   5  14        1.76       -2.15      1.47 o 
   0   5  14        5.73       10.41      1.73 o 
   1   5  14       12.05       12.58      1.71 o 
   2   5  14        6.82        7.45      1.65 o 
   3   5  14      224.26      241.17      6.78 o 
   4   5  14      226.36      232.86      7.19 o 
   5   5  14     1079.42     1083.28     15.14 o 
   6   5  14      125.06      132.41      6.02 o 
   7   5  14       15.64       13.62      3.56 o 
  -8   6  14        1.37        6.10      2.81 o 
  -7   6  14        2.14       -4.85      2.72 o 
  -6   6  14       81.19       88.65      3.95 o 
  -5   6  14      981.04      948.12     13.49 o 
  -4   6  14      111.37      109.20      4.05 o 
  -3   6  14       67.81       60.81      2.84 o 
  -2   6  14      511.52      496.31      6.43 o 
  -1   6  14       85.37       95.32      3.69 o 
   0   6  14      379.17      377.74      5.90 o 
   1   6  14       71.22       66.56      3.78 o 
   2   6  14       98.18       90.84      3.25 o 
   3   6  14      219.23      242.26      8.55 o 
   4   6  14       11.88        5.35      2.95 o 
   5   6  14        1.16        0.16      2.90 o 
   6   6  14       42.48       46.97      4.64 o 
   7   6  14        0.14       -3.88      3.07 o 
  -8   7  14       59.42       64.16      4.36 o 
  -7   7  14       29.17       27.23      3.45 o 
  -6   7  14        1.31        1.10      2.37 o 
  -5   7  14       19.92       16.51      3.23 o 
  -4   7  14       26.52       16.73      2.68 o 
  -3   7  14        3.48        5.17      1.88 o 
  -2   7  14      189.08      187.01      4.09 o 
  -1   7  14      635.95      666.33      8.27 o 
   0   7  14      123.64      128.84      4.07 o 
   1   7  14      896.34      830.36      9.64 o 
   2   7  14       66.01       71.10      3.22 o 
   3   7  14       13.44        6.59      4.36 o 
   4   7  14       66.00       74.44      6.11 o 
   5   7  14        8.00        2.40      3.53 o 
   6   7  14      118.48      121.27      7.82 o 
   7   7  14      110.25      107.82      7.50 o 
  -8   8  14      110.15      111.12      5.21 o 
  -7   8  14       19.01       20.76      3.25 o 
  -6   8  14      204.49      195.90      5.91 o 
  -5   8  14      130.07      133.49      5.14 o 
  -4   8  14     1247.35     1221.40     14.54 o 
  -3   8  14      546.56      529.88      8.42 o 
  -2   8  14       85.12       89.83      3.87 o 
  -1   8  14       45.53       47.73      3.21 o 
   0   8  14       36.19       34.60      2.81 o 
   1   8  14        1.17       -0.39      2.14 o 
   2   8  14       15.87       11.30      2.16 o 
   3   8  14       54.74       56.82      3.13 o 
   4   8  14        2.17        2.09      3.43 o 
   5   8  14       54.23       56.90      6.95 o 
   6   8  14       40.06       37.84      5.49 o 
   7   8  14       69.46       70.83      7.14 o 
  -7   9  14       32.98       29.45      3.55 o 
  -6   9  14      135.86      154.59      5.52 o 
  -5   9  14      359.90      362.10      8.49 o 
  -4   9  14       65.48       64.05      4.30 o 
  -3   9  14      444.02      454.30      8.06 o 
  -2   9  14       18.88       15.94      2.79 o 
  -1   9  14       55.37       53.30      3.34 o 
   0   9  14       34.97       36.05      3.18 o 
   1   9  14        0.53        2.52      2.36 o 
   2   9  14      114.87      128.40      5.04 o 
   3   9  14      515.79      511.95      9.13 o 
   4   9  14       93.98       87.63      8.82 o 
   5   9  14     1121.38     1167.82     22.43 o 
   6   9  14       17.72       12.66      4.68 o 
  -7  10  14      246.77      259.00     10.60 o 
  -6  10  14        0.00       -2.71      2.86 o 
  -5  10  14       11.17        9.76      3.30 o 
  -4  10  14        2.28        3.76      2.85 o 
  -3  10  14       38.84       36.01      4.43 o 
  -2  10  14       39.41       34.50      3.21 o 
  -1  10  14      211.28      207.45      5.73 o 
   0  10  14      485.76      479.57      8.54 o 
   1  10  14       44.18       52.54      6.13 o 
   2  10  14        7.59        7.36      2.67 o 
   3  10  14      412.01      433.85      8.58 o 
   4  10  14       11.74        9.46      6.22 o 
   5  10  14       16.36       13.24      4.50 o 
   6  10  14      188.39      198.97     10.70 o 
  -6  11  14       67.50       77.89      5.07 o 
  -5  11  14        4.40        2.32      3.93 o 
  -4  11  14      492.14      525.22     10.22 o 
  -3  11  14        0.03       -2.53      2.98 o 
  -2  11  14      242.91      245.17      6.54 o 
  -1  11  14       16.46       15.60      2.79 o 
   0  11  14        0.82        2.56      2.54 o 
   1  11  14      199.53      181.74      6.32 o 
   2  11  14      242.52      256.16      7.05 o 
   3  11  14       21.55       25.83      3.27 o 
   4  11  14     1099.76     1068.66     16.73 o 
   5  11  14       24.94       24.46      6.09 o 
  -6  12  14       74.10       81.68      5.18 o 
  -5  12  14       28.08       22.97      3.92 o 
  -4  12  14      436.85      438.84     10.48 o 
  -3  12  14       58.64       51.69      4.74 o 
  -2  12  14      233.67      236.30      7.07 o 
  -1  12  14      407.49      394.77      8.07 o 
   0  12  14      242.55      247.28      8.06 o 
   1  12  14      389.65      389.65      8.76 o 
   2  12  14      236.57      246.12      7.05 o 
   3  12  14        2.58        1.64      3.11 o 
   4  12  14       96.43       96.88      5.49 o 
   5  12  14        0.78       -1.97      4.91 o 
  -5  13  14       14.37       12.50      3.70 o 
  -4  13  14       67.59       67.69      5.65 o 
  -3  13  14       35.47       35.59      4.54 o 
  -2  13  14       44.89       45.16      4.16 o 
  -1  13  14       14.68       20.76      3.45 o 
   0  13  14        7.73        7.53      3.60 o 
   1  13  14       58.65       56.04      4.53 o 
   2  13  14       20.20       20.68      3.49 o 
   3  13  14        0.16        1.00      3.18 o 
   4  13  14        7.18        9.44      3.55 o 
  -4  14  14       48.01       49.37      4.99 o 
  -3  14  14      192.93      190.58      7.58 o 
  -2  14  14       37.43       37.80      4.36 o 
  -1  14  14        0.27       -3.15      2.96 o 
   0  14  14        0.51       -1.12      3.40 o 
   1  14  14        2.64        3.19      3.59 o 
   2  14  14       21.26       19.53      3.84 o 
   3  14  14       22.73       31.33      4.35 o 
  -2  15  14       55.14       61.41      5.09 o 
  -1  15  14      194.41      192.28      9.86 o 
   0  15  14        3.86        3.52      4.04 o 
   1  15  14        2.03        1.44      3.49 o 
  -7   0  15       26.35       30.28      4.14 o 
  -5   0  15       92.76      102.17      6.28 o 
  -3   0  15       86.97       87.13      5.45 o 
  -1   0  15       85.85       86.86      3.75 o 
   1   0  15        5.68        1.37      2.32 o 
   3   0  15       14.64        7.66      3.43 o 
   5   0  15      859.56      918.86     14.64 o 
   7   0  15      119.57      122.21      6.72 o 
  -8   1  15      137.89      161.18      5.27 o 
  -7   1  15      309.36      364.53      6.96 o 
  -6   1  15      132.72      136.08      4.87 o 
  -5   1  15       12.84       10.46      2.50 o 
  -4   1  15       63.66       64.12      3.43 o 
  -3   1  15      111.43      115.09      3.96 o 
  -2   1  15      449.76      408.17      5.63 o 
  -1   1  15       22.57       26.35      1.86 o 
   0   1  15        9.28        6.86      1.51 o 
   1   1  15       13.91        8.61      1.53 o 
   2   1  15       34.17       25.39      2.60 o 
   3   1  15       70.25       82.50      3.85 o 
   4   1  15       23.86       24.94      2.38 o 
   5   1  15        8.07        4.37      2.08 o 
   6   1  15       37.77       29.16      2.91 o 
   7   1  15       76.15       84.37      4.25 o 
  -8   2  15        9.59        6.61      2.70 o 
  -7   2  15      648.04      655.44     12.93 o 
  -6   2  15       53.79       52.12      3.41 o 
  -5   2  15       41.20       45.32      3.08 o 
  -4   2  15      756.85      722.47      9.18 o 
  -3   2  15        3.57        3.42      1.71 o 
  -2   2  15      424.83      402.65      6.07 o 
  -1   2  15       15.20       16.02      1.73 o 
   0   2  15       72.15       72.13      2.56 o 
   1   2  15      556.26      563.58      7.39 o 
   2   2  15       63.59       67.78      3.20 o 
   3   2  15     1187.93     1210.19     13.49 o 
   4   2  15       54.90       57.26      3.25 o 
   5   2  15       19.52       18.82      2.61 o 
   6   2  15        0.01       -0.86      2.36 o 
   7   2  15      264.12      268.71      7.09 o 
  -8   3  15       26.51       26.14      3.21 o 
  -7   3  15        1.64       -3.97      2.47 o 
  -6   3  15       32.71       27.02      3.26 o 
  -5   3  15       34.89       35.19      3.14 o 
  -4   3  15       19.15       14.86      2.38 o 
  -3   3  15      380.71      399.54      5.70 o 
  -2   3  15       82.36       79.73      2.90 o 
  -1   3  15      219.13      231.59      4.63 o 
   0   3  15      307.06      281.18      4.65 o 
   1   3  15      399.32      395.39      5.48 o 
   2   3  15      111.52      101.43      4.01 o 
   3   3  15      310.78      326.90      6.66 o 
   4   3  15      276.62      270.95      6.01 o 
   5   3  15      221.63      229.82      6.16 o 
   6   3  15      220.84      203.29      6.37 o 
   7   3  15      299.80      322.12      7.73 o 
  -8   4  15       40.46       42.17      3.65 o 
  -7   4  15        0.02       -2.56      2.34 o 
  -6   4  15      186.60      183.27      5.21 o 
  -5   4  15       55.25       49.60      3.28 o 
  -4   4  15       35.36       37.66      2.85 o 
  -3   4  15      237.98      222.60      4.69 o 
  -2   4  15       67.93       70.00      2.88 o 
  -1   4  15        4.29        3.27      1.64 o 
   0   4  15      213.60      229.74      4.48 o 
   1   4  15       34.65       39.69      2.16 o 
   2   4  15      264.83      270.53      6.72 o 
   3   4  15      171.65      146.00      5.59 o 
   4   4  15      323.76      335.20      7.29 o 
   5   4  15      266.54      314.05      6.94 o 
   6   4  15        0.39        3.03      2.67 o 
   7   4  15       88.14       94.67      5.33 o 
  -8   5  15        9.86        8.46      2.86 o 
  -7   5  15      156.33      178.63      5.58 o 
  -6   5  15      109.71      121.14      4.51 o 
  -5   5  15        0.63        0.19      2.14 o 
  -4   5  15      413.84      382.22      6.73 o 
  -3   5  15        7.86        5.60      2.08 o 
  -2   5  15        6.04       10.24      1.84 o 
  -1   5  15      175.38      167.33      4.23 o 
   0   5  15      261.09      257.21      5.29 o 
   1   5  15        0.07       -0.47      1.44 o 
   2   5  15       44.70       44.69      3.64 o 
   3   5  15       82.72       85.68      4.47 o 
   4   5  15      481.16      485.04     10.44 o 
   5   5  15      121.08      127.79      6.48 o 
   6   5  15      459.08      449.36     10.68 o 
   7   5  15       12.43        7.67      3.42 o 
  -8   6  15       31.96       31.17      3.53 o 
  -7   6  15       30.44       27.58      3.12 o 
  -6   6  15       22.32       21.27      2.92 o 
  -5   6  15      585.68      568.76      9.75 o 
  -4   6  15     1722.40     1712.35     17.04 o 
  -3   6  15      133.89      135.89      4.07 o 
  -2   6  15     1043.58     1025.69     11.02 o 
  -1   6  15       10.75        8.14      1.94 o 
   0   6  15      401.30      400.54      6.21 o 
   1   6  15      121.22      128.21      3.69 o 
   2   6  15        1.88        2.00      1.76 o 
   3   6  15        1.39        2.60      2.69 o 
   4   6  15       27.16       17.74      3.55 o 
   5   6  15       18.63       11.80      3.55 o 
   6   6  15        0.46       -3.25      3.17 o 
   7   6  15        1.55        4.14      3.68 o 
  -7   7  15       64.28       65.30      4.19 o 
  -6   7  15      164.29      161.51      5.49 o 
  -5   7  15      169.63      174.03      5.49 o 
  -4   7  15       25.03       25.80      3.21 o 
  -3   7  15        9.48       11.45      2.16 o 
  -2   7  15      232.45      236.88      5.13 o 
  -1   7  15        1.96        1.01      1.85 o 
   0   7  15      922.53      909.20     11.54 o 
   1   7  15      205.70      207.39      5.43 o 
   2   7  15      111.48       96.94      3.94 o 
   3   7  15       41.13       41.76      4.43 o 
   4   7  15       26.21       19.28      4.80 o 
   5   7  15       18.86       21.51      6.11 o 
   6   7  15        2.34       -0.13      4.05 o 
  -7   8  15        8.98        2.36      2.86 o 
  -6   8  15       10.29       10.95      2.80 o 
  -5   8  15      388.84      377.39      9.06 o 
  -4   8  15      191.79      194.29      9.12 o 
  -3   8  15     1556.85     1510.30     16.84 o 
  -2   8  15      168.96      180.86      4.89 o 
  -1   8  15      250.68      259.12      5.38 o 
   0   8  15       11.59       13.06      3.44 o 
   1   8  15        0.21       -1.22      2.08 o 
   2   8  15       37.39       40.89      3.05 o 
   3   8  15      105.21      107.75      6.25 o 
   4   8  15       73.58       78.45      5.77 o 
   5   8  15        0.45       -2.01      3.82 o 
   6   8  15        4.93        3.34      4.33 o 
  -7   9  15      147.86      139.54      5.97 o 
  -6   9  15        2.63       -1.04      2.90 o 
  -5   9  15       46.83       56.46      4.51 o 
  -4   9  15      105.39       99.36      5.14 o 
  -3   9  15       10.51        6.31      2.93 o 
  -2   9  15       82.86       98.22      4.11 o 
  -1   9  15       25.37       29.55      2.96 o 
   0   9  15      163.46      149.90      5.20 o 
   1   9  15      135.98      123.84      5.14 o 
   2   9  15       59.84       49.12      3.56 o 
   3   9  15      118.87      128.88      7.79 o 
   4   9  15      541.94      560.57     14.73 o 
   5   9  15       18.64       21.61      4.89 o 
   6   9  15      407.18      379.84     13.22 o 
  -6  10  15       73.09       76.04      5.02 o 
  -5  10  15      274.28      284.30      7.99 o 
  -4  10  15      140.99      140.01      6.00 o 
  -3  10  15       32.00       38.30      3.68 o 
  -2  10  15       54.25       48.85      3.63 o 
  -1  10  15       32.77       30.17      2.91 o 
   0  10  15      154.71      160.02      6.20 o 
   1  10  15      410.27      403.45      8.55 o 
   2  10  15      300.83      292.15      7.84 o 
   3  10  15       85.66       87.54      5.00 o 
   4  10  15       84.02       97.10      8.51 o 
   5  10  15        8.70       12.93      4.81 o 
  -6  11  15       33.08       42.00      5.81 o 
  -5  11  15      141.00      139.64      6.54 o 
  -4  11  15        2.47        7.83      3.57 o 
  -3  11  15      527.61      565.63     11.37 o 
  -2  11  15       50.15       48.30      3.80 o 
  -1  11  15      271.55      267.40      6.52 o 
   0  11  15       69.22       70.53      4.29 o 
   1  11  15        0.12        1.08      2.70 o 
   2  11  15        0.76       -0.10      2.91 o 
   3  11  15       21.17       21.64      4.01 o 
   4  11  15       12.66       10.27      4.66 o 
  -5  12  15        0.31       -1.30      3.42 o 
  -4  12  15      413.99      393.62     10.18 o 
  -3  12  15      556.35      562.81     10.84 o 
  -2  12  15        3.55        0.56      2.71 o 
  -1  12  15      167.09      169.65      5.94 o 
   0  12  15      132.85      137.82      6.38 o 
   1  12  15      250.74      252.78      8.18 o 
   2  12  15      462.55      460.42     12.24 o 
   3  12  15      118.51      117.99      6.24 o 
   4  12  15        0.24       -2.66      4.44 o 
  -4  13  15       66.36       80.43      5.80 o 
  -3  13  15       31.07       31.88      4.25 o 
  -2  13  15       54.13       47.11      4.04 o 
  -1  13  15       37.00       41.18      3.99 o 
   0  13  15       45.26       49.72      4.43 o 
   1  13  15       51.45       47.88      4.93 o 
   2  13  15       43.22       40.65      4.38 o 
   3  13  15        2.24        5.23      3.21 o 
  -2  14  15       86.06       90.91      5.75 o 
  -1  14  15        0.05       -3.85      3.54 o 
   0  14  15       47.95       50.67      4.61 o 
   1  14  15        6.34        0.58      4.46 o 
  -8   0  16      158.86      166.77      7.66 o 
  -6   0  16        0.05       -0.63      3.43 o 
  -4   0  16     1025.74     1000.37     17.67 o 
  -2   0  16       11.41        9.79      2.98 o 
   0   0  16      467.90      458.33      7.72 o 
   2   0  16        7.23        8.99      3.53 o 
   4   0  16       86.02       85.36      5.27 o 
   6   0  16      530.67      564.15     11.84 o 
  -8   1  16       44.53       39.48      3.71 o 
  -7   1  16      282.32      283.33      6.35 o 
  -6   1  16      482.84      508.18      8.32 o 
  -5   1  16      406.65      389.27      7.48 o 
  -4   1  16      576.74      579.13     11.12 o 
  -3   1  16      188.08      186.52      4.69 o 
  -2   1  16       55.52       44.62      2.77 o 
  -1   1  16       28.10       27.78      2.06 o 
   0   1  16      337.70      315.11      4.72 o 
   1   1  16       70.57       70.26      3.82 o 
   2   1  16        2.18        5.26      3.00 o 
   3   1  16       29.33       44.90      3.28 o 
   4   1  16      271.43      289.45      5.95 o 
   5   1  16      111.09      111.72      4.50 o 
   6   1  16      116.54      127.60      5.27 o 
   7   1  16      289.31      306.43      7.39 o 
  -8   2  16       28.51       32.74      3.53 o 
  -7   2  16       24.82       30.05      3.37 o 
  -6   2  16       47.81       56.54      3.73 o 
  -5   2  16       27.15       21.34      2.80 o 
  -4   2  16        4.29       -0.41      2.15 o 
  -3   2  16      733.09      713.55      8.40 o 
  -2   2  16        0.77        1.03      1.68 o 
  -1   2  16      348.42      348.14      5.58 o 
   0   2  16      126.14      117.45      3.15 o 
   1   2  16       84.49       88.17      3.30 o 
   2   2  16     2057.99     2119.63     20.21 o 
   3   2  16       24.89       19.85      2.73 o 
   4   2  16      656.14      710.84     10.28 o 
   5   2  16       42.16       48.51      3.81 o 
   6   2  16       42.01       39.57      3.72 o 
   7   2  16       12.42       19.25      3.32 o 
  -8   3  16       58.09       63.51      4.42 o 
  -7   3  16        9.25        9.83      2.88 o 
  -6   3  16        1.81       -2.56      2.39 o 
  -5   3  16       73.13       71.72      3.74 o 
  -4   3  16        0.32       -1.98      2.01 o 
  -3   3  16       53.46       53.97      3.40 o 
  -2   3  16      136.51      132.57      4.17 o 
  -1   3  16       55.84       53.04      2.72 o 
   0   3  16        3.47        9.41      1.75 o 
   1   3  16       40.93       35.91      2.24 o 
   2   3  16      345.93      346.09      7.75 o 
   3   3  16       56.87       57.30      4.09 o 
   4   3  16      136.70      138.84      5.29 o 
   5   3  16        1.70       -0.13      2.49 o 
   6   3  16      203.61      201.47      6.70 o 
   7   3  16      236.37      243.83      7.36 o 
  -8   4  16        3.02       -3.12      2.85 o 
  -7   4  16      221.33      224.92      6.46 o 
  -6   4  16       17.35       17.93      2.91 o 
  -5   4  16      413.94      412.61      7.40 o 
  -4   4  16      127.48      120.12      4.39 o 
  -3   4  16       60.63       60.16      3.24 o 
  -2   4  16      421.97      414.67      6.85 o 
  -1   4  16       34.45       37.65      2.44 o 
   0   4  16       55.64       56.16      2.77 o 
   1   4  16      320.71      338.43      4.98 o 
   2   4  16       10.22        8.84      2.81 o 
   3   4  16      939.96      949.53     15.51 o 
   4   4  16        6.09        0.79      2.71 o 
   5   4  16      365.19      369.77      8.30 o 
   6   4  16       97.80      115.51      5.35 o 
  -7   5  16       42.29       55.80      4.00 o 
  -6   5  16      359.91      377.62      7.49 o 
  -5   5  16      366.85      356.51      6.91 o 
  -4   5  16      363.23      366.17      7.70 o 
  -3   5  16      536.27      515.69      7.75 o 
  -2   5  16       19.71       24.49      2.46 o 
  -1   5  16      278.73      293.95      5.44 o 
   0   5  16      527.71      521.78      7.07 o 
   1   5  16      109.97      103.79      3.49 o 
   2   5  16       51.14       52.80      4.16 o 
   3   5  16        2.77        2.93      3.01 o 
   4   5  16       49.75       49.08      4.18 o 
   5   5  16      348.51      355.48      8.87 o 
   6   5  16        0.18       -1.24      2.86 o 
  -7   6  16       60.73       56.72      4.10 o 
  -6   6  16        1.24       -0.58      2.52 o 
  -5   6  16       15.28       14.64      2.94 o 
  -4   6  16      563.99      535.07      9.06 o 
  -3   6  16     1660.71     1609.26     15.30 o 
  -2   6  16      286.87      278.29      5.81 o 
  -1   6  16      683.64      678.80      8.64 o 
   0   6  16      175.99      163.77      4.41 o 
   1   6  16      473.66      454.20      7.36 o 
   2   6  16        1.03        0.37      2.69 o 
   3   6  16        0.90       -1.87      2.96 o 
   4   6  16       23.06       21.87      3.78 o 
   5   6  16       15.85        9.39      3.64 o 
   6   6  16       27.71       19.55      4.08 o 
  -7   7  16      499.56      528.15     10.86 o 
  -6   7  16       60.00       73.43      4.19 o 
  -5   7  16      768.60      753.01     10.83 o 
  -4   7  16      297.37      307.83      6.64 o 
  -3   7  16      293.63      272.18      6.52 o 
  -2   7  16       23.05       23.14      2.66 o 
  -1   7  16       24.75       30.35      2.61 o 
   0   7  16       15.49        7.87      2.14 o 
   1   7  16      772.82      743.70      9.98 o 
   2   7  16      146.55      153.03      6.74 o 
   3   7  16      218.22      202.66     14.04 o 
   4   7  16        2.63        0.07      3.10 o 
   5   7  16        2.34        2.66      3.53 o 
   6   7  16       24.60       27.90      4.49 o 
  -6   8  16       67.67       62.73      4.70 o 
  -5   8  16      198.72      204.69      9.73 o 
  -4   8  16      148.13      147.65      6.04 o 
  -3   8  16      111.39      114.50      5.38 o 
  -2   8  16      926.79      904.38     10.61 o 
  -1   8  16      162.32      161.72      5.02 o 
   0   8  16       74.78       73.94      3.62 o 
   1   8  16      118.57      117.58      4.41 o 
   2   8  16       16.92       18.38      4.33 o 
   3   8  16      247.68      249.16     11.42 o 
   4   8  16       75.17       74.89      6.03 o 
   5   8  16       20.40       12.61      4.15 o 
  -6   9  16       64.95       59.38      4.65 o 
  -5   9  16       81.99       82.93      7.29 o 
  -4   9  16       27.25       20.12      3.55 o 
  -3   9  16      140.92      127.73      5.16 o 
  -2   9  16       25.04       30.05      2.80 o 
  -1   9  16      260.92      282.42      5.85 o 
   0   9  16        2.28        0.57      2.07 o 
   1   9  16      246.95      238.22      6.39 o 
   2   9  16      119.01      118.07      5.02 o 
   3   9  16       19.12        3.42      4.05 o 
   4   9  16       42.21       38.77      4.82 o 
   5   9  16      130.88      139.78      8.14 o 
  -5  10  16       13.91       10.21      3.60 o 
  -4  10  16      462.52      456.75     10.47 o 
  -3  10  16      137.97      139.10      5.58 o 
  -2  10  16       98.09       92.36      4.56 o 
  -1  10  16        1.10        7.56      2.44 o 
   0  10  16      182.82      186.39      5.77 o 
   1  10  16      351.32      348.35     12.83 o 
   2  10  16      637.75      640.82     11.81 o 
   3  10  16      181.66      165.32     12.45 o 
   4  10  16      119.23      132.88      7.83 o 
  -5  11  16       51.13       50.57      4.86 o 
  -4  11  16      227.05      220.13      8.31 o 
  -3  11  16       73.46       70.69      5.50 o 
  -2  11  16      284.74      292.81      7.44 o 
  -1  11  16        6.86       10.58      2.67 o 
   0  11  16      150.53      141.43      6.18 o 
   1  11  16      175.85      158.54      6.54 o 
   2  11  16       14.41       17.13      3.46 o 
   3  11  16        0.22       -2.96      5.03 o 
   4  11  16        9.59        5.39      4.30 o 
  -4  12  16       17.73       14.53      4.22 o 
  -3  12  16      291.41      263.14      8.05 o 
  -2  12  16       63.15       66.03      4.40 o 
  -1  12  16        7.50        7.04      3.01 o 
   0  12  16       29.68       25.65      3.87 o 
   1  12  16       36.84       41.39      4.29 o 
   2  12  16      246.05      242.30     11.01 o 
   3  12  16       42.06       28.68      6.03 o 
  -2  13  16        5.83        3.73      3.28 o 
  -1  13  16       12.00        2.13      4.05 o 
   0  13  16       10.86       10.78      3.61 o 
   1  13  16        0.02       -5.30      3.66 o 
  -7   0  17      132.55      121.86      6.69 o 
  -5   0  17       80.39       70.35      5.23 o 
  -3   0  17      221.59      228.71      7.81 o 
  -1   0  17      174.86      174.35      5.45 o 
   1   0  17      173.63      169.03      7.92 o 
   3   0  17       84.91      100.01      6.90 o 
   5   0  17       76.08       67.59      5.34 o 
  -7   1  17        4.69        5.72      2.65 o 
  -6   1  17      188.53      195.38      6.84 o 
  -5   1  17      416.52      406.09      7.32 o 
  -4   1  17      453.84      417.96      7.40 o 
  -3   1  17      362.72      369.05      6.52 o 
  -2   1  17       73.10       88.12      3.53 o 
  -1   1  17      108.23       99.74      3.36 o 
   0   1  17        0.34        2.09      1.67 o 
   1   1  17        4.34        8.17      2.48 o 
   2   1  17      347.61      361.92      7.54 o 
   3   1  17       45.06       49.08      3.46 o 
   4   1  17      114.08      123.82      4.95 o 
   5   1  17      479.79      498.49      8.65 o 
   6   1  17        6.80       11.73      2.89 o 
  -7   2  17      131.76      135.01      5.43 o 
  -6   2  17       68.47       68.15      4.08 o 
  -5   2  17       37.37       25.63      3.35 o 
  -4   2  17        0.22       -2.21      1.99 o 
  -3   2  17       63.06       56.07      3.03 o 
  -2   2  17      190.68      183.00      4.22 o 
  -1   2  17       11.37       12.41      2.01 o 
   0   2  17      131.90      129.95      4.27 o 
   1   2  17       35.53       37.05      3.28 o 
   2   2  17      100.82      100.77      4.53 o 
   3   2  17      480.06      508.21      9.25 o 
   4   2  17        1.00       -0.26      2.38 o 
   5   2  17      810.03      886.23     11.79 o 
   6   2  17       38.90       46.12      3.94 o 
  -7   3  17      261.07      279.49      7.41 o 
  -6   3  17       16.71       12.98      2.89 o 
  -5   3  17        7.82        7.15      2.49 o 
  -4   3  17       38.33       46.39      3.40 o 
  -3   3  17       28.03       22.28      2.31 o 
  -2   3  17      208.78      191.52      4.81 o 
  -1   3  17      240.56      239.56      4.69 o 
   0   3  17      104.22      114.00      3.58 o 
   1   3  17      346.58      371.32      8.21 o 
   2   3  17       77.77       75.03      4.50 o 
   3   3  17      230.41      240.46      7.65 o 
   4   3  17        6.54        5.58      2.97 o 
   5   3  17      140.48      149.55      6.18 o 
   6   3  17       35.84       43.84      3.88 o 
  -7   4  17        1.60       -0.28      2.71 o 
  -6   4  17      246.72      253.29      6.48 o 
  -5   4  17       36.87       35.02      3.15 o 
  -4   4  17      110.60      122.54      4.69 o 
  -3   4  17        2.66        2.69      2.00 o 
  -2   4  17      135.90      137.20      5.19 o 
  -1   4  17        7.84       13.16      2.08 o 
   0   4  17        3.50        4.01      1.80 o 
   1   4  17        0.47        2.30      2.66 o 
   2   4  17      328.18      310.24      7.72 o 
   3   4  17       59.24       58.82      5.16 o 
   4   4  17      373.05      388.15     10.09 o 
   5   4  17        6.40        3.50      3.28 o 
   6   4  17      147.68      152.72      7.11 o 
  -7   5  17       10.09       11.81      3.09 o 
  -6   5  17        4.36        2.97      2.80 o 
  -5   5  17      328.17      308.65      7.17 o 
  -4   5  17      195.12      183.27      5.88 o 
  -3   5  17      388.56      381.61      6.30 o 
  -2   5  17      360.29      369.16      6.43 o 
  -1   5  17       35.26       42.33      2.85 o 
   0   5  17      610.32      623.27      8.22 o 
   1   5  17      228.96      245.09      7.37 o 
   2   5  17       78.63       66.89      4.56 o 
   3   5  17      166.77      195.70      8.41 o 
   4   5  17        0.50       -1.73      3.00 o 
   5   5  17      105.82      106.53      5.84 o 
   6   5  17       62.38       62.29      5.15 o 
  -6   6  17       91.63       94.52      4.92 o 
  -5   6  17        8.52        7.26      3.03 o 
  -4   6  17       12.83       11.91      2.97 o 
  -3   6  17      449.99      433.57      7.14 o 
  -2   6  17      210.50      198.56      5.37 o 
  -1   6  17       40.00       44.29      2.97 o 
   0   6  17      142.37      126.33      4.52 o 
   1   6  17       15.28       18.89      3.61 o 
   2   6  17      398.97      399.92     10.50 o 
   3   6  17       15.50       10.51      4.21 o 
   4   6  17       15.74       13.72      3.66 o 
   5   6  17        0.13       -2.04      2.87 o 
  -6   7  17      103.10      107.03      5.54 o 
  -5   7  17       42.80       48.07      4.38 o 
  -4   7  17      851.64      876.44     13.05 o 
  -3   7  17      161.95      158.05      6.71 o 
  -2   7  17      390.17      371.74      7.09 o 
  -1   7  17       21.30       17.25      2.61 o 
   0   7  17       17.23       20.58      2.49 o 
   1   7  17        4.84        0.03      2.27 o 
   2   7  17      238.49      233.18      8.47 o 
   3   7  17       99.59       91.88      7.17 o 
   4   7  17       53.29       49.54      6.08 o 
   5   7  17        0.49       -0.19      4.73 o 
  -6   8  17      575.79      600.26     14.42 o 
  -5   8  17        6.52        4.02      3.30 o 
  -4   8  17       85.35       95.41      5.68 o 
  -3   8  17      115.18      118.49      5.43 o 
  -2   8  17        0.29       -1.26      2.27 o 
  -1   8  17      185.88      185.75      8.62 o 
   0   8  17       47.85       58.48      3.39 o 
   1   8  17      111.33      111.78      4.85 o 
   2   8  17      264.60      249.25      8.96 o 
   3   8  17        0.01       -8.58      4.29 o 
   4   8  17       56.50       48.46      6.36 o 
  -5   9  17       67.74       69.23      7.22 o 
  -4   9  17        7.97        7.63      3.30 o 
  -3   9  17        3.31        5.07      2.89 o 
  -2   9  17      153.28      157.80      5.68 o 
  -1   9  17      192.15      197.35      5.99 o 
   0   9  17      600.21      614.45      8.98 o 
   1   9  17       55.12       61.09      4.22 o 
   2   9  17      482.99      461.07     13.42 o 
   3   9  17       61.98       71.91      7.10 o 
   4   9  17       50.81       57.70      6.84 o 
  -4  10  17       40.39       40.56      4.74 o 
  -3  10  17      245.79      245.11      7.43 o 
  -2  10  17       40.34       51.54      3.76 o 
  -1  10  17       15.18       12.97      2.70 o 
   0  10  17       71.87       71.91      3.91 o 
   1  10  17       34.58       31.65      3.42 o 
   2  10  17      172.48      181.81     13.01 o 
   3  10  17      334.60      355.59     13.20 o 
  -4  11  17      114.19      109.44      6.40 o 
  -3  11  17       27.55       15.12      3.65 o 
  -2  11  17        0.47        2.22      2.71 o 
  -1  11  17       42.04       40.26      3.70 o 
   0  11  17        3.55        1.78      2.80 o 
   1  11  17      569.48      572.02     10.96 o 
   2  11  17       71.16       73.13      7.29 o 
  -2  12  17        8.62       10.86      3.28 o 
  -1  12  17       20.30       21.93      3.73 o 
   0  12  17        5.04        7.59      3.11 o 
   1  12  17        1.26       -3.11      3.51 o 
  -6   0  18      670.57      640.24     12.62 o 
  -4   0  18      173.54      180.26      8.24 o 
  -2   0  18       28.48       36.60      3.97 o 
   0   0  18      571.82      581.05     13.65 o 
   2   0  18      657.36      635.89     14.65 o 
   4   0  18       90.35       84.74      6.20 o 
  -7   1  18       23.89       29.06      3.12 o 
  -6   1  18       43.59       39.07      3.35 o 
  -5   1  18       32.65       27.48      3.01 o 
  -4   1  18      230.89      216.25      5.81 o 
  -3   1  18      346.83      337.74      6.47 o 
  -2   1  18      144.27      150.41      4.33 o 
  -1   1  18       18.31       24.14      2.20 o 
   0   1  18      234.15      223.71      4.59 o 
   1   1  18        0.00       -2.51      2.36 o 
   2   1  18       30.10       41.43      3.38 o 
   3   1  18      167.10      172.27      6.44 o 
   4   1  18        5.20        9.70      2.83 o 
   5   1  18       76.36       70.14      4.60 o 
  -6   2  18        0.14        4.90      2.71 o 
  -5   2  18      135.39      124.94      4.89 o 
  -4   2  18       89.67       86.12      4.19 o 
  -3   2  18       18.71       11.09      2.35 o 
  -2   2  18       27.85       35.62      2.63 o 
  -1   2  18       15.44       16.53      2.16 o 
   0   2  18       46.23       46.59      2.64 o 
   1   2  18      460.77      457.19      8.74 o 
   2   2  18        8.72        7.05      2.56 o 
   3   2  18       93.99      106.74      5.71 o 
   4   2  18      176.43      177.40      6.78 o 
   5   2  18        0.11       -4.77      3.21 o 
  -6   3  18       15.34       13.94      2.94 o 
  -5   3  18       20.64       15.32      2.87 o 
  -4   3  18        5.33        9.77      2.52 o 
  -3   3  18       18.62       13.00      2.53 o 
  -2   3  18       51.71       47.92      3.32 o 
  -1   3  18       12.89       13.63      2.14 o 
   0   3  18      208.20      209.17      4.74 o 
   1   3  18       78.59       81.88      4.87 o 
   2   3  18      277.71      278.19      7.48 o 
   3   3  18      100.98       97.01      6.69 o 
   4   3  18       66.71       80.96      5.68 o 
   5   3  18        7.84        4.62      3.34 o 
  -6   4  18       39.45       32.52      3.45 o 
  -5   4  18        4.19        7.57      2.77 o 
  -4   4  18       16.21       15.77      3.06 o 
  -3   4  18      203.22      193.22      6.26 o 
  -2   4  18       12.91        7.44      2.17 o 
  -1   4  18      116.23      128.02      4.25 o 
   0   4  18       43.50       39.82      2.67 o 
   1   4  18       35.29       32.85      3.88 o 
   2   4  18       79.31       83.24      5.54 o 
   3   4  18       30.74       20.42      5.12 o 
   4   4  18        4.67       -0.83      3.16 o 
   5   4  18        0.21       -4.08      3.20 o 
  -6   5  18       21.02       18.06      3.19 o 
  -5   5  18        0.48        1.03      2.77 o 
  -4   5  18      161.85      143.65      5.63 o 
  -3   5  18       89.71       90.65      4.23 o 
  -2   5  18      142.49      156.09      5.03 o 
  -1   5  18        3.57        7.26      2.19 o 
   0   5  18        1.28        1.16      2.06 o 
   1   5  18      250.38      248.77      7.78 o 
   2   5  18       64.09       66.11      7.33 o 
   3   5  18       66.99       56.97      7.23 o 
   4   5  18       19.80       13.40      3.98 o 
   5   5  18        3.27        3.47      3.68 o 
  -6   6  18       11.83        9.85      3.49 o 
  -5   6  18      167.18      155.67      6.24 o 
  -4   6  18        0.02       -0.43      2.86 o 
  -3   6  18       67.26       71.62      4.20 o 
  -2   6  18      124.84      124.61      4.77 o 
  -1   6  18       23.92       21.17      3.06 o 
   0   6  18       34.08       39.78      2.87 o 
   1   6  18      966.77      995.10     16.63 o 
   2   6  18       95.21      100.94      6.56 o 
   3   6  18      214.90      205.95     10.33 o 
   4   6  18        0.01        0.02      3.25 o 
  -5   7  18      125.18      141.38      6.54 o 
  -4   7  18       11.19       15.83      3.48 o 
  -3   7  18      507.41      522.84      9.84 o 
  -2   7  18       76.10       68.02      3.80 o 
  -1   7  18       18.58       15.96      2.57 o 
   0   7  18       20.96       22.36      2.57 o 
   1   7  18       23.23       25.54      4.16 o 
   2   7  18        1.47       -3.35      3.43 o 
   3   7  18       44.95       49.39      6.01 o 
   4   7  18        6.85        8.20      4.51 o 
  -5   8  18       44.34       52.09      4.71 o 
  -4   8  18       33.46       33.02      4.36 o 
  -3   8  18      243.20      235.28      8.94 o 
  -2   8  18      104.48       89.51      4.45 o 
  -1   8  18        0.40       -0.71      2.22 o 
   0   8  18       75.48       90.95      4.42 o 
   1   8  18        8.15        7.55      3.87 o 
   2   8  18       79.84       79.93      6.29 o 
   3   8  18       52.72       42.09      5.30 o 
  -4   9  18       89.85      101.12      6.02 o 
  -3   9  18        1.27       -2.00      2.93 o 
  -2   9  18       37.47       29.84      3.43 o 
  -1   9  18        4.44        1.55      2.64 o 
   0   9  18      122.25      128.77      4.78 o 
   1   9  18      216.25      229.23      8.38 o 
   2   9  18       13.59        4.57      4.15 o 
   3   9  18      136.60      137.08      8.04 o 
  -3  10  18        5.45        6.80      3.47 o 
  -2  10  18       22.62       25.24      3.44 o 
  -1  10  18      410.35      421.33      7.92 o 
   0  10  18        4.30       -2.38      2.58 o 
   1  10  18       27.74       18.96      4.16 o 
   2  10  18        5.31        2.33      3.89 o 
  -2  11  18        0.05       -0.25      2.78 o 
  -1  11  18      152.36      166.53      6.14 o 
   0  11  18        3.49        4.10      2.93 o 
  -5   0  19      488.18      503.23     12.02 o 
  -3   0  19      379.28      373.49     14.39 o 
  -1   0  19       17.32       13.32      3.25 o 
   1   0  19      574.15      591.60     17.54 o 
   3   0  19     1097.11     1166.42     22.18 o 
  -6   1  19       51.64       52.75      3.70 o 
  -5   1  19       66.29       81.88      4.30 o 
  -4   1  19        1.07        0.46      2.51 o 
  -3   1  19      336.96      344.84      9.02 o 
  -2   1  19      412.04      442.42      7.28 o 
  -1   1  19      339.00      361.02      6.21 o 
   0   1  19      100.59      113.44      5.61 o 
   1   1  19      342.87      351.50      8.08 o 
   2   1  19        9.89        7.79      2.90 o 
   3   1  19       44.17       46.13      4.20 o 
   4   1  19      152.82      152.16      6.54 o 
  -6   2  19       82.04       82.75      4.55 o 
  -5   2  19        0.53        1.56      2.55 o 
  -4   2  19      171.94      171.44      5.33 o 
  -3   2  19       24.09       19.30      2.69 o 
  -2   2  19       16.65       11.96      2.34 o 
  -1   2  19      421.00      398.68      6.87 o 
   0   2  19       64.38       71.76      4.63 o 
   1   2  19       24.67       30.92      3.78 o 
   2   2  19      423.44      452.19      9.91 o 
   3   2  19        0.67       -1.29      3.51 o 
   4   2  19      138.76      155.23      6.68 o 
  -5   3  19       37.05       36.37      3.55 o 
  -4   3  19       65.16       66.06      3.78 o 
  -3   3  19        2.88        1.11      2.35 o 
  -2   3  19        0.04       -1.70      1.97 o 
  -1   3  19        0.49       -1.55      2.23 o 
   0   3  19       59.27       56.78      4.64 o 
   1   3  19       20.92       18.25      3.50 o 
   2   3  19       44.43       42.38      4.62 o 
   3   3  19      115.26       99.29      6.94 o 
   4   3  19        2.29        4.85      3.55 o 
  -5   4  19       14.19       11.69      3.33 o 
  -4   4  19       19.04       18.49      2.97 o 
  -3   4  19       74.26       75.33      4.02 o 
  -2   4  19      184.06      177.54      5.30 o 
  -1   4  19        0.03        0.99      2.17 o 
   0   4  19      154.81      178.43      7.36 o 
   1   4  19       37.17       28.64      4.16 o 
   2   4  19       57.85       64.37      5.67 o 
   3   4  19      187.95      226.08     11.03 o 
   4   4  19       10.07        4.65      3.61 o 
  -5   5  19       12.59       15.64      3.51 o 
  -4   5  19        0.26       -2.84      2.48 o 
  -3   5  19      214.39      214.96      6.40 o 
  -2   5  19       91.15       99.53      4.41 o 
  -1   5  19      138.70      158.64      4.99 o 
   0   5  19       40.13       48.27      4.83 o 
   1   5  19      279.28      273.75      8.48 o 
   2   5  19       71.48       63.68      6.57 o 
   3   5  19        1.47       -0.28      3.61 o 
   4   5  19       64.55       60.96      5.50 o 
  -5   6  19       13.22        7.46      4.02 o 
  -4   6  19      210.07      205.81      7.74 o 
  -3   6  19        8.60        8.28      3.09 o 
  -2   6  19       33.42       31.90      3.08 o 
  -1   6  19       25.34       26.41      2.86 o 
   0   6  19       51.12       46.63      3.88 o 
   1   6  19      111.32      114.80      6.53 o 
   2   6  19      965.23     1041.48     18.47 o 
   3   6  19       66.72       78.54      7.21 o 
  -4   7  19      119.02      122.66      5.70 o 
  -3   7  19      101.67      102.07      5.31 o 
  -2   7  19      366.13      363.75      8.29 o 
  -1   7  19       39.92       46.49      3.36 o 
   0   7  19      322.84      307.30      7.97 o 
   1   7  19        7.46        8.46      3.74 o 
   2   7  19       87.20       87.89      6.85 o 
   3   7  19        1.21        0.01      3.71 o 
  -3   8  19       10.99        9.38      3.58 o 
  -2   8  19      236.54      238.38      6.72 o 
  -1   8  19        5.02        0.31      2.43 o 
   0   8  19       20.28       15.35      3.30 o 
   1   8  19      152.68      161.09      7.65 o 
   2   8  19       18.59       20.03      5.88 o 
  -2   9  19        2.93       -3.74      2.69 o 
  -1   9  19      217.19      198.87      6.04 o 
   0   9  19        6.80        5.22      2.75 o 
   1   9  19        2.53        0.30      4.43 o 
  -4   0  20      451.03      475.36     12.48 o 
  -2   0  20      353.61      361.74      9.74 o 
   0   0  20       17.58       14.50      6.85 o 
   2   0  20      292.73      288.47     11.04 o 
  -5   1  20       58.04       61.79      4.10 o 
  -4   1  20       18.13       26.79      4.23 o 
  -3   1  20        0.03        0.55      2.45 o 
  -2   1  20       30.06       27.64      3.27 o 
  -1   1  20      387.21      418.61      7.16 o 
   0   1  20      187.27      213.00      7.05 o 
   1   1  20      133.34      137.01      6.27 o 
   2   1  20      464.12      463.44      9.68 o 
   3   1  20        2.89        1.21      3.26 o 
  -5   2  20       48.24       49.37      3.96 o 
  -4   2  20        4.32        1.61      2.76 o 
  -3   2  20      104.55      101.90      4.60 o 
  -2   2  20      319.58      346.28      6.91 o 
  -1   2  20       27.21       25.40      2.63 o 
   0   2  20       88.81       91.80      5.40 o 
   1   2  20       24.25       21.15      4.24 o 
   2   2  20      115.63      136.83      8.03 o 
   3   2  20      182.31      202.49      9.69 o 
  -4   3  20       35.59       34.72      3.69 o 
  -3   3  20        0.84       -0.83      2.64 o 
  -2   3  20      196.35      212.71      5.53 o 
  -1   3  20        1.55        0.36      2.13 o 
   0   3  20       35.91       32.23      4.31 o 
   1   3  20      241.47      258.39      8.05 o 
   2   3  20       15.65       22.34      5.12 o 
   3   3  20      141.35      148.01      9.58 o 
  -4   4  20       15.98       15.23      4.45 o 
  -3   4  20        1.66        0.91      3.09 o 
  -2   4  20       25.54       24.70      2.99 o 
  -1   4  20       37.75       42.76      3.69 o 
   0   4  20       14.36       12.12      3.74 o 
   1   4  20      162.54      180.32      7.84 o 
   2   4  20       13.52        9.21      3.74 o 
   3   4  20       23.19       23.44      4.72 o 
  -4   5  20        0.40        0.30      2.88 o 
  -3   5  20       49.62       54.13      4.50 o 
  -2   5  20       98.23       95.70      4.49 o 
  -1   5  20       94.12      106.66      4.35 o 
   0   5  20      118.77      136.42      6.95 o 
   1   5  20       97.85      104.84      6.36 o 
   2   5  20      315.99      316.73     10.61 o 
  -3   6  20       81.71       79.77      4.96 o 
  -2   6  20      190.86      212.42      6.04 o 
  -1   6  20       49.37       52.21      3.52 o 
   0   6  20       10.04        6.50      3.80 o 
   1   6  20       45.11       47.57      5.13 o 
   2   6  20        2.49        8.19      4.57 o 
  -2   7  20      266.05      299.77      7.71 o 
  -1   7  20      469.91      481.52      8.32 o 
   0   7  20       68.42       65.14      7.48 o 
   1   7  20     1150.31     1163.26     18.45 o 
  -3   0  21      637.27      622.38     14.34 o 
  -1   0  21      211.44      205.06     10.33 o 
   1   0  21       47.97       47.45      6.23 o 
  -3   1  21        0.14       -2.13      2.65 o 
  -2   1  21        1.18        3.40      3.29 o 
  -1   1  21        0.03        1.98      4.51 o 
   0   1  21       17.47       32.40      5.01 o 
   1   1  21       48.18       55.44      4.95 o 
   2   1  21       29.84       25.32      6.38 o 
  -3   2  21        2.36        3.70      3.01 o 
  -2   2  21      220.22      219.92      6.09 o 
  -1   2  21       92.74      106.44      7.10 o 
   0   2  21       92.98      107.73      7.14 o 
   1   2  21      142.87      163.14      7.15 o 
  -3   3  21       22.84       22.56      3.55 o 
  -2   3  21        0.77       -0.31      2.47 o 
  -1   3  21      126.59      150.04      6.74 o 
   0   3  21       59.83       57.05      5.21 o 
   1   3  21       59.84       70.68      5.80 o 
  -2   4  21        0.00        1.73      2.33 o 
  -1   4  21        0.18       -3.97      3.38 o 
   0   4  21        1.08       -0.74      4.12 o 
   1   4  21        3.97        1.22      4.20 o 
  -1   5  21       16.18       10.29      3.85 o 
                                                 
